# Supplementary material for: Distinct expression profile reveals glia involvement in the trigeminal system attributing to post-traumatic headache
Source: J Headache Pain. 2024 Nov 22;25(1):203. doi: 10.1186/s10194-024-01897-x (PMC11585153; doi:10.1186/s10194-024-01897-x)
Supplement: Supplementary file 3 — Additional file 3: Enriched Go terms and differentially expressed genes from three different regions (TG, Sp5C and PAG) following mTBI. [file 10194_2024_1897_MOESM3_ESM.xlsx]

## Sheet: TG_oe_c5_gobp_gsea
ID	Description	setSize	enrichmentScore	NES	pvalue	p.adjust	qvalue	rank	leading_edge	core_enrichment
GO:0140546	GOBP_DEFENSE_RESPONSE_TO_SYMBIONT	220	-0.581076	-2.18028	1e-10	3.676e-07	3.42842e-07	2321	tags=27%, list=13%, signal=24%	ENSMUSG00000042677/ENSMUSG00000027427/ENSMUSG00000029771/ENSMUSG00000027995/ENSMUSG00000032690/ENSMUSG00000050732/ENSMUSG00000022969/ENSMUSG00000031639/ENSMUSG00000036986/ENSMUSG00000045932/ENSMUSG00000029826/ENSMUSG00000029780/ENSMUSG00000000275/ENSMUSG00000057948/ENSMUSG00000040033/ENSMUSG00000060441/ENSMUSG00000021678/ENSMUSG00000012519/ENSMUSG00000040296/ENSMUSG00000024079/ENSMUSG00000036908/…
GO:0009615	GOBP_RESPONSE_TO_VIRUS	299	-0.54042	-2.09224	1e-10	3.676e-07	3.42842e-07	2321	tags=26%, list=13%, signal=23%	ENSMUSG00000042677/ENSMUSG00000008496/ENSMUSG00000027427/ENSMUSG00000020227/ENSMUSG00000029771/ENSMUSG00000027995/ENSMUSG00000004994/ENSMUSG00000032690/ENSMUSG00000050732/ENSMUSG00000022969/ENSMUSG00000031639/ENSMUSG00000036986/ENSMUSG00000045932/ENSMUSG00000026946/ENSMUSG00000029826/ENSMUSG00000029780/ENSMUSG00000000275/ENSMUSG00000057948/ENSMUSG00000032584/ENSMUSG00000040033/ENSMUSG00000060441/…
GO:0034341	GOBP_RESPONSE_TO_INTERFERON_GAMMA	106	-0.653858	-2.25985	5.07057e-10	1.24263e-06	1.15894e-06	2229	tags=39%, list=12%, signal=34%	ENSMUSG00000027995/ENSMUSG00000026222/ENSMUSG00000026866/ENSMUSG00000031639/ENSMUSG00000054892/ENSMUSG00000026946/ENSMUSG00000038037/ENSMUSG00000031165/ENSMUSG00000051596/ENSMUSG00000000440/ENSMUSG00000022346/ENSMUSG00000001123/ENSMUSG00000041515/ENSMUSG00000026712/ENSMUSG00000034438/ENSMUSG00000025492/ENSMUSG00000018920/ENSMUSG00000018899/ENSMUSG00000017652/ENSMUSG00000022906/ENSMUSG00000024610/…
GO:0071346	GOBP_CELLULAR_RESPONSE_TO_INTERFERON_GAMMA	89	-0.681106	-2.26568	7.32319e-10	1.346e-06	1.25535e-06	2229	tags=37%, list=12%, signal=33%	ENSMUSG00000027995/ENSMUSG00000026222/ENSMUSG00000031639/ENSMUSG00000054892/ENSMUSG00000026946/ENSMUSG00000038037/ENSMUSG00000031165/ENSMUSG00000051596/ENSMUSG00000000440/ENSMUSG00000022346/ENSMUSG00000001123/ENSMUSG00000041515/ENSMUSG00000026712/ENSMUSG00000034438/ENSMUSG00000018899/ENSMUSG00000022906/ENSMUSG00000034422/ENSMUSG00000026104/ENSMUSG00000105504/ENSMUSG00000079363/ENSMUSG00000031779/…
GO:0007626	GOBP_LOCOMOTORY_BEHAVIOR	167	0.680427	1.96756	1.00416e-09	1.47651e-06	1.37707e-06	1781	tags=20%, list=10%, signal=18%	ENSMUSG00000058665/ENSMUSG00000074923/ENSMUSG00000041380/ENSMUSG00000070880/ENSMUSG00000019828/ENSMUSG00000000263/ENSMUSG00000049583/ENSMUSG00000022076/ENSMUSG00000045573/ENSMUSG00000045871/ENSMUSG00000060882/ENSMUSG00000027568/ENSMUSG00000056648/ENSMUSG00000028717/ENSMUSG00000003934/ENSMUSG00000026904/ENSMUSG00000025094/ENSMUSG00000022489/ENSMUSG00000051136/ENSMUSG00000002771/ENSMUSG00000012819/…
GO:0009617	GOBP_RESPONSE_TO_BACTERIUM	413	-0.423983	-1.70281	3.82778e-09	4.6903e-06	4.37441e-06	2347	tags=27%, list=13%, signal=24%	ENSMUSG00000034810/ENSMUSG00000001300/ENSMUSG00000042677/ENSMUSG00000020227/ENSMUSG00000044827/ENSMUSG00000020399/ENSMUSG00000029771/ENSMUSG00000075701/ENSMUSG00000027995/ENSMUSG00000068854/ENSMUSG00000032690/ENSMUSG00000027358/ENSMUSG00000021423/ENSMUSG00000031639/ENSMUSG00000026656/ENSMUSG00000026726/ENSMUSG00000069516/ENSMUSG00000051498/ENSMUSG00000073418/ENSMUSG00000031628/ENSMUSG00000039942/…
GO:0002252	GOBP_IMMUNE_EFFECTOR_PROCESS	418	-0.410373	-1.65681	9.79348e-09	1.0286e-05	9.5932e-06	1911	tags=22%, list=11%, signal=20%	ENSMUSG00000073418/ENSMUSG00000026946/ENSMUSG00000022488/ENSMUSG00000039942/ENSMUSG00000002111/ENSMUSG00000010358/ENSMUSG00000018500/ENSMUSG00000031165/ENSMUSG00000042228/ENSMUSG00000057948/ENSMUSG00000024164/ENSMUSG00000053158/ENSMUSG00000040528/ENSMUSG00000004266/ENSMUSG00000036887/ENSMUSG00000001123/ENSMUSG00000076612/ENSMUSG00000030158/ENSMUSG00000051212/ENSMUSG00000019989/ENSMUSG00000021678/…
GO:0003002	GOBP_REGIONALIZATION	250	0.613223	1.82622	1.12337e-08	1.03237e-05	9.62843e-06	2004	tags=22%, list=11%, signal=20%	ENSMUSG00000058665/ENSMUSG00000000247/ENSMUSG00000018698/ENSMUSG00000038805/ENSMUSG00000047143/ENSMUSG00000067860/ENSMUSG00000096014/ENSMUSG00000021848/ENSMUSG00000022382/ENSMUSG00000048402/ENSMUSG00000024134/ENSMUSG00000001504/ENSMUSG00000027434/ENSMUSG00000036422/ENSMUSG00000038700/ENSMUSG00000056648/ENSMUSG00000026976/ENSMUSG00000035403/ENSMUSG00000043648/ENSMUSG00000060969/ENSMUSG00000031734/…
GO:0002443	GOBP_LEUKOCYTE_MEDIATED_IMMUNITY	266	-0.469282	-1.79022	1.82185e-08	1.48825e-05	1.38801e-05	1911	tags=26%, list=11%, signal=24%	ENSMUSG00000073418/ENSMUSG00000022488/ENSMUSG00000002111/ENSMUSG00000018500/ENSMUSG00000031165/ENSMUSG00000042228/ENSMUSG00000057948/ENSMUSG00000024164/ENSMUSG00000053158/ENSMUSG00000040528/ENSMUSG00000004266/ENSMUSG00000036887/ENSMUSG00000001123/ENSMUSG00000076612/ENSMUSG00000030158/ENSMUSG00000021678/ENSMUSG00000046207/ENSMUSG00000040296/ENSMUSG00000017550/ENSMUSG00000058952/ENSMUSG00000037405/…
GO:0001505	GOBP_REGULATION_OF_NEUROTRANSMITTER_LEVELS	192	0.638289	1.86392	2.08739e-08	1.53465e-05	1.43129e-05	1692	tags=15%, list=9%, signal=13%	ENSMUSG00000037771/ENSMUSG00000026787/ENSMUSG00000020838/ENSMUSG00000070880/ENSMUSG00000047507/ENSMUSG00000062372/ENSMUSG00000030307/ENSMUSG00000005089/ENSMUSG00000052301/ENSMUSG00000020848/ENSMUSG00000063260/ENSMUSG00000039728/ENSMUSG00000039783/ENSMUSG00000025094/ENSMUSG00000078816/ENSMUSG00000022489/ENSMUSG00000045875/ENSMUSG00000040147/ENSMUSG00000005360/ENSMUSG00000032482/ENSMUSG00000030310/…
GO:0060078	GOBP_REGULATION_OF_POSTSYNAPTIC_MEMBRANE_POTENTIAL	118	0.701581	1.96072	5.47066e-08	3.35169e-05	3.12595e-05	2467	tags=27%, list=14%, signal=24%	ENSMUSG00000038257/ENSMUSG00000030209/ENSMUSG00000059003/ENSMUSG00000019828/ENSMUSG00000000263/ENSMUSG00000018589/ENSMUSG00000049583/ENSMUSG00000045903/ENSMUSG00000027577/ENSMUSG00000023267/ENSMUSG00000060882/ENSMUSG00000027568/ENSMUSG00000020524/ENSMUSG00000020734/ENSMUSG00000029212/ENSMUSG00000002771/ENSMUSG00000031343/ENSMUSG00000055026/ENSMUSG00000057880/ENSMUSG00000031340/ENSMUSG00000029211/…
GO:0007389	GOBP_PATTERN_SPECIFICATION_PROCESS	340	0.573465	1.73718	5.02194e-08	3.35169e-05	3.12595e-05	2004	tags=21%, list=11%, signal=19%	ENSMUSG00000058665/ENSMUSG00000000247/ENSMUSG00000018698/ENSMUSG00000038805/ENSMUSG00000022262/ENSMUSG00000047143/ENSMUSG00000067860/ENSMUSG00000096014/ENSMUSG00000021848/ENSMUSG00000022382/ENSMUSG00000048402/ENSMUSG00000024134/ENSMUSG00000001504/ENSMUSG00000026679/ENSMUSG00000027434/ENSMUSG00000036422/ENSMUSG00000062209/ENSMUSG00000038700/ENSMUSG00000056648/ENSMUSG00000018581/ENSMUSG00000026976/…
GO:0002831	GOBP_REGULATION_OF_RESPONSE_TO_BIOTIC_STIMULUS	280	-0.46391	-1.78252	6.14041e-08	3.47264e-05	3.23876e-05	2321	tags=27%, list=13%, signal=24%	ENSMUSG00000042677/ENSMUSG00000027427/ENSMUSG00000020227/ENSMUSG00000020399/ENSMUSG00000031399/ENSMUSG00000028820/ENSMUSG00000021423/ENSMUSG00000026656/ENSMUSG00000054892/ENSMUSG00000026946/ENSMUSG00000038037/ENSMUSG00000002111/ENSMUSG00000010358/ENSMUSG00000026029/ENSMUSG00000051596/ENSMUSG00000000440/ENSMUSG00000042228/ENSMUSG00000025473/ENSMUSG00000028291/ENSMUSG00000090272/ENSMUSG00000040033/…
GO:0019724	GOBP_B_CELL_MEDIATED_IMMUNITY	101	-0.592806	-2.02959	3.78312e-07	0.000186944	0.000174353	1431	tags=32%, list=8%, signal=29%	ENSMUSG00000024164/ENSMUSG00000004266/ENSMUSG00000036887/ENSMUSG00000076612/ENSMUSG00000017550/ENSMUSG00000058952/ENSMUSG00000002603/ENSMUSG00000005465/ENSMUSG00000026395/ENSMUSG00000053175/ENSMUSG00000058715/ENSMUSG00000055994/ENSMUSG00000016206/ENSMUSG00000038527/ENSMUSG00000017652/ENSMUSG00000026405/ENSMUSG00000089669/ENSMUSG00000024371/ENSMUSG00000060586/ENSMUSG00000079105/ENSMUSG00000024610/…
GO:0006836	GOBP_NEUROTRANSMITTER_TRANSPORT	188	0.621413	1.80963	4.06842e-07	0.000186944	0.000174353	1770	tags=15%, list=10%, signal=14%	ENSMUSG00000037771/ENSMUSG00000020838/ENSMUSG00000031344/ENSMUSG00000047507/ENSMUSG00000062372/ENSMUSG00000030307/ENSMUSG00000005089/ENSMUSG00000020182/ENSMUSG00000052301/ENSMUSG00000020848/ENSMUSG00000063260/ENSMUSG00000039728/ENSMUSG00000039783/ENSMUSG00000028542/ENSMUSG00000025094/ENSMUSG00000078816/ENSMUSG00000045875/ENSMUSG00000005360/ENSMUSG00000032482/ENSMUSG00000030310/ENSMUSG00000020932/…
GO:0019221	GOBP_CYTOKINE_MEDIATED_SIGNALING_PATHWAY	344	-0.410792	-1.63607	4.05256e-07	0.000186944	0.000174353	2290	tags=22%, list=13%, signal=20%	ENSMUSG00000020227/ENSMUSG00000068335/ENSMUSG00000029771/ENSMUSG00000034342/ENSMUSG00000068854/ENSMUSG00000026222/ENSMUSG00000032690/ENSMUSG00000022969/ENSMUSG00000054892/ENSMUSG00000057722/ENSMUSG00000026946/ENSMUSG00000038037/ENSMUSG00000002111/ENSMUSG00000026029/ENSMUSG00000051596/ENSMUSG00000000440/ENSMUSG00000040717/ENSMUSG00000032584/ENSMUSG00000031497/ENSMUSG00000024778/ENSMUSG00000040033/…
GO:0002221	GOBP_PATTERN_RECOGNITION_RECEPTOR_SIGNALING_PATHWAY	154	-0.521562	-1.89815	5.20006e-07	0.000224887	0.000209741	2290	tags=28%, list=13%, signal=25%	ENSMUSG00000047798/ENSMUSG00000044350/ENSMUSG00000020227/ENSMUSG00000044827/ENSMUSG00000020399/ENSMUSG00000027995/ENSMUSG00000031639/ENSMUSG00000040022/ENSMUSG00000051498/ENSMUSG00000026946/ENSMUSG00000010358/ENSMUSG00000032577/ENSMUSG00000042228/ENSMUSG00000000275/ENSMUSG00000025779/ENSMUSG00000001123/ENSMUSG00000036103/ENSMUSG00000021678/ENSMUSG00000040296/ENSMUSG00000036908/ENSMUSG00000050747/…
GO:0001562	GOBP_RESPONSE_TO_PROTOZOAN	22	-0.856558	-2.18669	5.89803e-07	0.000240902	0.000224677	1398	tags=64%, list=8%, signal=59%	ENSMUSG00000029373/ENSMUSG00000041515/ENSMUSG00000034438/ENSMUSG00000053175/ENSMUSG00000039699/ENSMUSG00000017652/ENSMUSG00000021356/ENSMUSG00000079363/ENSMUSG00000079293/ENSMUSG00000029298/ENSMUSG00000028268/ENSMUSG00000040253/ENSMUSG00000105096/ENSMUSG00000028270
GO:0042391	GOBP_REGULATION_OF_MEMBRANE_POTENTIAL	369	0.541473	1.64496	7.08035e-07	0.000260274	0.000242744	2467	tags=17%, list=14%, signal=15%	ENSMUSG00000038257/ENSMUSG00000030209/ENSMUSG00000031344/ENSMUSG00000059003/ENSMUSG00000019828/ENSMUSG00000000263/ENSMUSG00000036760/ENSMUSG00000018589/ENSMUSG00000049583/ENSMUSG00000020866/ENSMUSG00000045903/ENSMUSG00000030043/ENSMUSG00000027577/ENSMUSG00000023267/ENSMUSG00000060882/ENSMUSG00000027568/ENSMUSG00000044393/ENSMUSG00000036923/ENSMUSG00000041710/ENSMUSG00000032892/ENSMUSG00000020524/…
GO:0002683	GOBP_NEGATIVE_REGULATION_OF_IMMUNE_SYSTEM_PROCESS	329	-0.412352	-1.59944	6.75564e-07	0.000260274	0.000242744	2321	tags=27%, list=13%, signal=24%	ENSMUSG00000042677/ENSMUSG00000029276/ENSMUSG00000020227/ENSMUSG00000090958/ENSMUSG00000026977/ENSMUSG00000020399/ENSMUSG00000075701/ENSMUSG00000031399/ENSMUSG00000049577/ENSMUSG00000031639/ENSMUSG00000026656/ENSMUSG00000022064/ENSMUSG00000022952/ENSMUSG00000022876/ENSMUSG00000031628/ENSMUSG00000026946/ENSMUSG00000022488/ENSMUSG00000038037/ENSMUSG00000039942/ENSMUSG00000002111/ENSMUSG00000051596/…
GO:0002764	GOBP_IMMUNE_RESPONSE_REGULATING_SIGNALING_PATHWAY	327	-0.412951	-1.58828	7.83425e-07	0.000274274	0.000255801	2490	tags=24%, list=14%, signal=21%	ENSMUSG00000047798/ENSMUSG00000028341/ENSMUSG00000044350/ENSMUSG00000002699/ENSMUSG00000042677/ENSMUSG00000020227/ENSMUSG00000044827/ENSMUSG00000022148/ENSMUSG00000020399/ENSMUSG00000027995/ENSMUSG00000000409/ENSMUSG00000031639/ENSMUSG00000026656/ENSMUSG00000032388/ENSMUSG00000054892/ENSMUSG00000040022/ENSMUSG00000051498/ENSMUSG00000026946/ENSMUSG00000022488/ENSMUSG00000010358/ENSMUSG00000032577/…
GO:0070663	GOBP_REGULATION_OF_LEUKOCYTE_PROLIFERATION	191	-0.495547	-1.83119	8.6483e-07	0.000277748	0.000259042	2310	tags=30%, list=13%, signal=27%	ENSMUSG00000029276/ENSMUSG00000048583/ENSMUSG00000090958/ENSMUSG00000026977/ENSMUSG00000020399/ENSMUSG00000034801/ENSMUSG00000026656/ENSMUSG00000039323/ENSMUSG00000031628/ENSMUSG00000022488/ENSMUSG00000042228/ENSMUSG00000031497/ENSMUSG00000090272/ENSMUSG00000053522/ENSMUSG00000004266/ENSMUSG00000029816/ENSMUSG00000001123/ENSMUSG00000051212/ENSMUSG00000019989/ENSMUSG00000038155/ENSMUSG00000029075/…
GO:0031347	GOBP_REGULATION_OF_DEFENSE_RESPONSE	482	-0.371492	-1.49926	8.68907e-07	0.000277748	0.000259042	2291	tags=22%, list=13%, signal=20%	ENSMUSG00000042677/ENSMUSG00000027427/ENSMUSG00000020227/ENSMUSG00000020399/ENSMUSG00000075701/ENSMUSG00000110195/ENSMUSG00000027995/ENSMUSG00000023571/ENSMUSG00000028864/ENSMUSG00000031399/ENSMUSG00000050732/ENSMUSG00000028820/ENSMUSG00000031639/ENSMUSG00000026656/ENSMUSG00000054892/ENSMUSG00000026946/ENSMUSG00000038037/ENSMUSG00000039942/ENSMUSG00000002111/ENSMUSG00000010358/ENSMUSG00000018500/…
GO:0042742	GOBP_DEFENSE_RESPONSE_TO_BACTERIUM	135	-0.530212	-1.88565	1.10722e-06	0.000339178	0.000316335	1362	tags=29%, list=8%, signal=27%	ENSMUSG00000076612/ENSMUSG00000036103/ENSMUSG00000021678/ENSMUSG00000072115/ENSMUSG00000051457/ENSMUSG00000039193/ENSMUSG00000070327/ENSMUSG00000041515/ENSMUSG00000046805/ENSMUSG00000045322/ENSMUSG00000034438/ENSMUSG00000056501/ENSMUSG00000005465/ENSMUSG00000078945/ENSMUSG00000053175/ENSMUSG00000058715/ENSMUSG00000023274/ENSMUSG00000055994/ENSMUSG00000017002/ENSMUSG00000056071/ENSMUSG00000067212/…
GO:0007218	GOBP_NEUROPEPTIDE_SIGNALING_PATHWAY	69	0.734318	1.92661	1.91376e-06	0.000543471	0.000506868	649	tags=25%, list=4%, signal=24%	ENSMUSG00000038257/ENSMUSG00000026247/ENSMUSG00000000263/ENSMUSG00000018589/ENSMUSG00000029819/ENSMUSG00000045573/ENSMUSG00000046856/ENSMUSG00000035431/ENSMUSG00000040258/ENSMUSG00000045731/ENSMUSG00000027568/ENSMUSG00000044933/ENSMUSG00000052821/ENSMUSG00000020591/ENSMUSG00000021647/ENSMUSG00000019890/ENSMUSG00000027400
GO:0070661	GOBP_LEUKOCYTE_PROLIFERATION	242	-0.437346	-1.67095	1.92196e-06	0.000543471	0.000506868	2310	tags=26%, list=13%, signal=23%	ENSMUSG00000029276/ENSMUSG00000048583/ENSMUSG00000090958/ENSMUSG00000026977/ENSMUSG00000020399/ENSMUSG00000031897/ENSMUSG00000034801/ENSMUSG00000026656/ENSMUSG00000039323/ENSMUSG00000031628/ENSMUSG00000022488/ENSMUSG00000042228/ENSMUSG00000031497/ENSMUSG00000090272/ENSMUSG00000053522/ENSMUSG00000004266/ENSMUSG00000029816/ENSMUSG00000001123/ENSMUSG00000051212/ENSMUSG00000019989/ENSMUSG00000021678/…
GO:0001819	GOBP_POSITIVE_REGULATION_OF_CYTOKINE_PRODUCTION	350	-0.397936	-1.56904	2.11326e-06	0.000575433	0.000536677	2318	tags=25%, list=13%, signal=23%	ENSMUSG00000008496/ENSMUSG00000029276/ENSMUSG00000027427/ENSMUSG00000020227/ENSMUSG00000044827/ENSMUSG00000020399/ENSMUSG00000029771/ENSMUSG00000027995/ENSMUSG00000028864/ENSMUSG00000049577/ENSMUSG00000032690/ENSMUSG00000031639/ENSMUSG00000022064/ENSMUSG00000022952/ENSMUSG00000054892/ENSMUSG00000051498/ENSMUSG00000039942/ENSMUSG00000018500/ENSMUSG00000026029/ENSMUSG00000025473/ENSMUSG00000024164/…
GO:0048598	GOBP_EMBRYONIC_MORPHOGENESIS	491	0.507709	1.56496	2.42678e-06	0.000637203	0.000594287	2142	tags=16%, list=12%, signal=14%	ENSMUSG00000058665/ENSMUSG00000000247/ENSMUSG00000018698/ENSMUSG00000038805/ENSMUSG00000014030/ENSMUSG00000067860/ENSMUSG00000020908/ENSMUSG00000031737/ENSMUSG00000021848/ENSMUSG00000022382/ENSMUSG00000015619/ENSMUSG00000048402/ENSMUSG00000056854/ENSMUSG00000024134/ENSMUSG00000045871/ENSMUSG00000001504/ENSMUSG00000036422/ENSMUSG00000038700/ENSMUSG00000056648/ENSMUSG00000026976/ENSMUSG00000026639/…
GO:0002699	GOBP_POSITIVE_REGULATION_OF_IMMUNE_EFFECTOR_PROCESS	172	-0.476575	-1.77533	2.63991e-06	0.000669262	0.000624187	1811	tags=27%, list=10%, signal=25%	ENSMUSG00000002111/ENSMUSG00000018500/ENSMUSG00000042228/ENSMUSG00000057948/ENSMUSG00000024164/ENSMUSG00000053158/ENSMUSG00000004266/ENSMUSG00000001123/ENSMUSG00000019989/ENSMUSG00000021678/ENSMUSG00000029075/ENSMUSG00000040296/ENSMUSG00000017550/ENSMUSG00000002603/ENSMUSG00000045322/ENSMUSG00000026395/ENSMUSG00000039315/ENSMUSG00000055994/ENSMUSG00000034116/ENSMUSG00000016206/ENSMUSG00000017652/…
GO:0002449	GOBP_LYMPHOCYTE_MEDIATED_IMMUNITY	191	-0.47903	-1.77015	3.58994e-06	0.000879775	0.000820522	1717	tags=27%, list=9%, signal=24%	ENSMUSG00000031165/ENSMUSG00000057948/ENSMUSG00000024164/ENSMUSG00000004266/ENSMUSG00000036887/ENSMUSG00000001123/ENSMUSG00000076612/ENSMUSG00000030158/ENSMUSG00000046207/ENSMUSG00000017550/ENSMUSG00000058952/ENSMUSG00000037405/ENSMUSG00000002603/ENSMUSG00000038179/ENSMUSG00000005465/ENSMUSG00000026395/ENSMUSG00000053175/ENSMUSG00000039315/ENSMUSG00000058715/ENSMUSG00000055994/ENSMUSG00000034116/…
GO:0045088	GOBP_REGULATION_OF_INNATE_IMMUNE_RESPONSE	190	-0.473271	-1.7508	4.11999e-06	0.000977103	0.000911295	2291	tags=31%, list=13%, signal=27%	ENSMUSG00000027427/ENSMUSG00000020227/ENSMUSG00000020399/ENSMUSG00000031399/ENSMUSG00000028820/ENSMUSG00000026656/ENSMUSG00000054892/ENSMUSG00000026946/ENSMUSG00000038037/ENSMUSG00000002111/ENSMUSG00000010358/ENSMUSG00000026029/ENSMUSG00000051596/ENSMUSG00000000440/ENSMUSG00000042228/ENSMUSG00000025473/ENSMUSG00000028291/ENSMUSG00000090272/ENSMUSG00000040033/ENSMUSG00000021583/ENSMUSG00000004266/…
GO:0050792	GOBP_REGULATION_OF_VIRAL_PROCESS	126	-0.523172	-1.86715	4.45366e-06	0.00102323	0.000954313	1749	tags=25%, list=10%, signal=22%	ENSMUSG00000029826/ENSMUSG00000024691/ENSMUSG00000000275/ENSMUSG00000060441/ENSMUSG00000001123/ENSMUSG00000063268/ENSMUSG00000024079/ENSMUSG00000050747/ENSMUSG00000025492/ENSMUSG00000056144/ENSMUSG00000023274/ENSMUSG00000026398/ENSMUSG00000057143/ENSMUSG00000026896/ENSMUSG00000017002/ENSMUSG00000060586/ENSMUSG00000024610/ENSMUSG00000030966/ENSMUSG00000020914/ENSMUSG00000023341/ENSMUSG00000009585/…
GO:0048568	GOBP_EMBRYONIC_ORGAN_DEVELOPMENT	360	0.522353	1.58429	5.33115e-06	0.00118772	0.00110772	2120	tags=17%, list=12%, signal=15%	ENSMUSG00000058665/ENSMUSG00000018698/ENSMUSG00000038805/ENSMUSG00000014030/ENSMUSG00000039095/ENSMUSG00000067860/ENSMUSG00000031737/ENSMUSG00000022382/ENSMUSG00000073988/ENSMUSG00000015619/ENSMUSG00000048402/ENSMUSG00000056854/ENSMUSG00000024134/ENSMUSG00000045871/ENSMUSG00000038700/ENSMUSG00000056648/ENSMUSG00000026976/ENSMUSG00000035403/ENSMUSG00000036923/ENSMUSG00000028717/ENSMUSG00000031665/…
GO:0030534	GOBP_ADULT_BEHAVIOR	118	0.653519	1.8264	6.36713e-06	0.001376	0.00128333	1766	tags=19%, list=10%, signal=17%	ENSMUSG00000058665/ENSMUSG00000000263/ENSMUSG00000014030/ENSMUSG00000005089/ENSMUSG00000022076/ENSMUSG00000029819/ENSMUSG00000027577/ENSMUSG00000045871/ENSMUSG00000027568/ENSMUSG00000056648/ENSMUSG00000003934/ENSMUSG00000021647/ENSMUSG00000051136/ENSMUSG00000002771/ENSMUSG00000037541/ENSMUSG00000043342/ENSMUSG00000057880/ENSMUSG00000024935/ENSMUSG00000064177/ENSMUSG00000044708/ENSMUSG00000032259/…
GO:0030900	GOBP_FOREBRAIN_DEVELOPMENT	319	0.53947	1.63137	6.55059e-06	0.001376	0.00128333	1275	tags=10%, list=7%, signal=9%	ENSMUSG00000000247/ENSMUSG00000037771/ENSMUSG00000018698/ENSMUSG00000038805/ENSMUSG00000022262/ENSMUSG00000014030/ENSMUSG00000005089/ENSMUSG00000047143/ENSMUSG00000045515/ENSMUSG00000096014/ENSMUSG00000053310/ENSMUSG00000021848/ENSMUSG00000022382/ENSMUSG00000029819/ENSMUSG00000048402/ENSMUSG00000006930/ENSMUSG00000035431/ENSMUSG00000062209/ENSMUSG00000039830/ENSMUSG00000044933/ENSMUSG00000031665/…
GO:0098656	GOBP_ANION_TRANSMEMBRANE_TRANSPORT	214	0.569216	1.68322	7.22678e-06	0.00143598	0.00133927	1880	tags=17%, list=10%, signal=16%	ENSMUSG00000038257/ENSMUSG00000017740/ENSMUSG00000031344/ENSMUSG00000019828/ENSMUSG00000000263/ENSMUSG00000018589/ENSMUSG00000005089/ENSMUSG00000049583/ENSMUSG00000023267/ENSMUSG00000039728/ENSMUSG00000027568/ENSMUSG00000035472/ENSMUSG00000031980/ENSMUSG00000032988/ENSMUSG00000004902/ENSMUSG00000028542/ENSMUSG00000010064/ENSMUSG00000029212/ENSMUSG00000026904/ENSMUSG00000050953/ENSMUSG00000015405/…
GO:0016032	GOBP_VIRAL_PROCESS	356	-0.383757	-1.51537	7.12637e-06	0.00143598	0.00133927	1378	tags=12%, list=8%, signal=11%	ENSMUSG00000060441/ENSMUSG00000001123/ENSMUSG00000049115/ENSMUSG00000029075/ENSMUSG00000063268/ENSMUSG00000048163/ENSMUSG00000024079/ENSMUSG00000050747/ENSMUSG00000037405/ENSMUSG00000026712/ENSMUSG00000025492/ENSMUSG00000056144/ENSMUSG00000023274/ENSMUSG00000026398/ENSMUSG00000057143/ENSMUSG00000026896/ENSMUSG00000017002/ENSMUSG00000060586/ENSMUSG00000022906/ENSMUSG00000079227/ENSMUSG00000024610/…
GO:0002697	GOBP_REGULATION_OF_IMMUNE_EFFECTOR_PROCESS	249	-0.435479	-1.65511	8.07087e-06	0.00150633	0.00140488	1811	tags=23%, list=10%, signal=21%	ENSMUSG00000002111/ENSMUSG00000018500/ENSMUSG00000031165/ENSMUSG00000042228/ENSMUSG00000057948/ENSMUSG00000024164/ENSMUSG00000053158/ENSMUSG00000004266/ENSMUSG00000001123/ENSMUSG00000030158/ENSMUSG00000019989/ENSMUSG00000021678/ENSMUSG00000046207/ENSMUSG00000029075/ENSMUSG00000040296/ENSMUSG00000017550/ENSMUSG00000037405/ENSMUSG00000002603/ENSMUSG00000045322/ENSMUSG00000005465/ENSMUSG00000026395/…
GO:0002250	GOBP_ADAPTIVE_IMMUNE_RESPONSE	296	-0.414395	-1.60487	8.19549e-06	0.00150633	0.00140488	1717	tags=22%, list=9%, signal=21%	ENSMUSG00000031165/ENSMUSG00000042228/ENSMUSG00000057948/ENSMUSG00000024164/ENSMUSG00000031497/ENSMUSG00000021583/ENSMUSG00000004266/ENSMUSG00000036887/ENSMUSG00000076612/ENSMUSG00000051212/ENSMUSG00000051457/ENSMUSG00000017550/ENSMUSG00000003379/ENSMUSG00000058952/ENSMUSG00000002897/ENSMUSG00000036908/ENSMUSG00000037405/ENSMUSG00000002603/ENSMUSG00000010142/ENSMUSG00000038179/ENSMUSG00000005465/…
GO:0050778	GOBP_POSITIVE_REGULATION_OF_IMMUNE_RESPONSE	370	-0.386644	-1.54139	7.90272e-06	0.00150633	0.00140488	2013	tags=22%, list=11%, signal=20%	ENSMUSG00000026656/ENSMUSG00000032388/ENSMUSG00000054892/ENSMUSG00000073418/ENSMUSG00000026946/ENSMUSG00000022488/ENSMUSG00000002111/ENSMUSG00000010358/ENSMUSG00000018500/ENSMUSG00000042228/ENSMUSG00000025473/ENSMUSG00000024164/ENSMUSG00000028291/ENSMUSG00000031497/ENSMUSG00000090272/ENSMUSG00000004266/ENSMUSG00000036887/ENSMUSG00000060441/ENSMUSG00000001123/ENSMUSG00000076612/ENSMUSG00000021678/…
GO:0006909	GOBP_PHAGOCYTOSIS	197	-0.447346	-1.65759	1.09833e-05	0.00196949	0.00183685	2013	tags=22%, list=11%, signal=20%	ENSMUSG00000026656/ENSMUSG00000057722/ENSMUSG00000040022/ENSMUSG00000073418/ENSMUSG00000022488/ENSMUSG00000042228/ENSMUSG00000057948/ENSMUSG00000024164/ENSMUSG00000032584/ENSMUSG00000020689/ENSMUSG00000076612/ENSMUSG00000036103/ENSMUSG00000009376/ENSMUSG00000021678/ENSMUSG00000020178/ENSMUSG00000031304/ENSMUSG00000051951/ENSMUSG00000041515/ENSMUSG00000020143/ENSMUSG00000026395/ENSMUSG00000071715/…
GO:0099565	GOBP_CHEMICAL_SYNAPTIC_TRANSMISSION_POSTSYNAPTIC	90	0.672896	1.82898	1.23389e-05	0.0021599	0.00201443	2467	tags=21%, list=14%, signal=18%	ENSMUSG00000038257/ENSMUSG00000030209/ENSMUSG00000059003/ENSMUSG00000000263/ENSMUSG00000018589/ENSMUSG00000045903/ENSMUSG00000027577/ENSMUSG00000027568/ENSMUSG00000020734/ENSMUSG00000002771/ENSMUSG00000057880/ENSMUSG00000064177/ENSMUSG00000030376/ENSMUSG00000032259/ENSMUSG00000073805/ENSMUSG00000038738/ENSMUSG00000030409/ENSMUSG00000029503/ENSMUSG00000024268
GO:0090596	GOBP_SENSORY_ORGAN_MORPHOGENESIS	218	0.572038	1.69181	1.33642e-05	0.00228497	0.00213107	1927	tags=18%, list=11%, signal=17%	ENSMUSG00000018698/ENSMUSG00000025927/ENSMUSG00000038805/ENSMUSG00000036192/ENSMUSG00000096014/ENSMUSG00000015619/ENSMUSG00000056854/ENSMUSG00000024134/ENSMUSG00000045871/ENSMUSG00000026976/ENSMUSG00000035403/ENSMUSG00000036923/ENSMUSG00000010175/ENSMUSG00000030849/ENSMUSG00000021732/ENSMUSG00000049555/ENSMUSG00000063415/ENSMUSG00000019986/ENSMUSG00000020902/ENSMUSG00000024842/ENSMUSG00000033498/…
GO:0009953	GOBP_DORSAL_VENTRAL_PATTERN_FORMATION	67	0.714817	1.87185	1.4877e-05	0.00243056	0.00226687	1949	tags=24%, list=11%, signal=21%	ENSMUSG00000058665/ENSMUSG00000000247/ENSMUSG00000018698/ENSMUSG00000038805/ENSMUSG00000096014/ENSMUSG00000048402/ENSMUSG00000027434/ENSMUSG00000020037/ENSMUSG00000032087/ENSMUSG00000064325/ENSMUSG00000021318/ENSMUSG00000027168/ENSMUSG00000027314/ENSMUSG00000000125/ENSMUSG00000034121/ENSMUSG00000025407
GO:0048562	GOBP_EMBRYONIC_ORGAN_MORPHOGENESIS	228	0.558647	1.65204	1.48743e-05	0.00243056	0.00226687	2120	tags=20%, list=12%, signal=18%	ENSMUSG00000018698/ENSMUSG00000038805/ENSMUSG00000014030/ENSMUSG00000067860/ENSMUSG00000031737/ENSMUSG00000015619/ENSMUSG00000056854/ENSMUSG00000024134/ENSMUSG00000045871/ENSMUSG00000038700/ENSMUSG00000056648/ENSMUSG00000026976/ENSMUSG00000035403/ENSMUSG00000036923/ENSMUSG00000015957/ENSMUSG00000032087/ENSMUSG00000010175/ENSMUSG00000030849/ENSMUSG00000021732/ENSMUSG00000049555/ENSMUSG00000019986/…
GO:0042110	GOBP_T_CELL_ACTIVATION	368	-0.374957	-1.49222	1.69165e-05	0.0027037	0.00252161	2365	tags=23%, list=13%, signal=21%	ENSMUSG00000070643/ENSMUSG00000001300/ENSMUSG00000042677/ENSMUSG00000029276/ENSMUSG00000048583/ENSMUSG00000090958/ENSMUSG00000026977/ENSMUSG00000020399/ENSMUSG00000000409/ENSMUSG00000049577/ENSMUSG00000031897/ENSMUSG00000036904/ENSMUSG00000034801/ENSMUSG00000026656/ENSMUSG00000022952/ENSMUSG00000048251/ENSMUSG00000039323/ENSMUSG00000057722/ENSMUSG00000031628/ENSMUSG00000022488/ENSMUSG00000038037/…
GO:0051249	GOBP_REGULATION_OF_LYMPHOCYTE_ACTIVATION	351	-0.37749	-1.48835	1.87732e-05	0.00293661	0.00273883	2365	tags=25%, list=13%, signal=22%	ENSMUSG00000070643/ENSMUSG00000001300/ENSMUSG00000042677/ENSMUSG00000029276/ENSMUSG00000048583/ENSMUSG00000090958/ENSMUSG00000026977/ENSMUSG00000020399/ENSMUSG00000000409/ENSMUSG00000034801/ENSMUSG00000026656/ENSMUSG00000022064/ENSMUSG00000022952/ENSMUSG00000022876/ENSMUSG00000039323/ENSMUSG00000031628/ENSMUSG00000022488/ENSMUSG00000038037/ENSMUSG00000016409/ENSMUSG00000042228/ENSMUSG00000025473/…
GO:0072006	GOBP_NEPHRON_DEVELOPMENT	132	0.619431	1.75121	2.11237e-05	0.00323544	0.00301754	1774	tags=21%, list=10%, signal=19%	ENSMUSG00000018698/ENSMUSG00000025927/ENSMUSG00000045515/ENSMUSG00000022382/ENSMUSG00000015619/ENSMUSG00000024134/ENSMUSG00000001504/ENSMUSG00000068122/ENSMUSG00000062209/ENSMUSG00000026976/ENSMUSG00000031980/ENSMUSG00000031665/ENSMUSG00000060969/ENSMUSG00000031734/ENSMUSG00000040998/ENSMUSG00000015957/ENSMUSG00000019986/ENSMUSG00000048001/ENSMUSG00000030223/ENSMUSG00000000567/ENSMUSG00000021318/…
GO:0002753	GOBP_CYTOPLASMIC_PATTERN_RECOGNITION_RECEPTOR_SIGNALING_PATHWAY	58	-0.63851	-2.01471	2.35532e-05	0.00339535	0.00316668	1227	tags=24%, list=7%, signal=23%	ENSMUSG00000000275/ENSMUSG00000040296/ENSMUSG00000050747/ENSMUSG00000055994/ENSMUSG00000026896/ENSMUSG00000017830/ENSMUSG00000025498/ENSMUSG00000024737/ENSMUSG00000041827/ENSMUSG00000037921/ENSMUSG00000032661/ENSMUSG00000022899/ENSMUSG00000069874/ENSMUSG00000046879
GO:1901162	GOBP_PRIMARY_AMINO_COMPOUND_BIOSYNTHETIC_PROCESS	4	0.991657	1.59913	2.27694e-05	0.00339535	0.00316668	107	tags=50%, list=1%, signal=50%	ENSMUSG00000006764/ENSMUSG00000020182
GO:0006820	GOBP_ANION_TRANSPORT	402	0.507773	1.55052	2.34139e-05	0.00339535	0.00316668	2508	tags=18%, list=14%, signal=16%	ENSMUSG00000037771/ENSMUSG00000038257/ENSMUSG00000017740/ENSMUSG00000031344/ENSMUSG00000019828/ENSMUSG00000000263/ENSMUSG00000030307/ENSMUSG00000030495/ENSMUSG00000018589/ENSMUSG00000005089/ENSMUSG00000049583/ENSMUSG00000029219/ENSMUSG00000040693/ENSMUSG00000023267/ENSMUSG00000039728/ENSMUSG00000027568/ENSMUSG00000035472/ENSMUSG00000031980/ENSMUSG00000032988/ENSMUSG00000004902/ENSMUSG00000039783/…
GO:0006968	GOBP_CELLULAR_DEFENSE_RESPONSE	35	-0.724578	-2.09855	2.50369e-05	0.00342353	0.00319295	1754	tags=43%, list=10%, signal=39%	ENSMUSG00000018500/ENSMUSG00000033880/ENSMUSG00000090272/ENSMUSG00000025779/ENSMUSG00000020178/ENSMUSG00000051457/ENSMUSG00000016206/ENSMUSG00000049103/ENSMUSG00000079227/ENSMUSG00000030579/ENSMUSG00000029915/ENSMUSG00000058818/ENSMUSG00000060550/ENSMUSG00000073489/ENSMUSG00000029417
GO:0070664	GOBP_NEGATIVE_REGULATION_OF_LEUKOCYTE_PROLIFERATION	73	-0.605315	-1.95958	2.51456e-05	0.00342353	0.00319295	2310	tags=41%, list=13%, signal=36%	ENSMUSG00000029276/ENSMUSG00000090958/ENSMUSG00000026977/ENSMUSG00000020399/ENSMUSG00000026656/ENSMUSG00000031628/ENSMUSG00000042228/ENSMUSG00000090272/ENSMUSG00000053522/ENSMUSG00000004266/ENSMUSG00000029816/ENSMUSG00000001123/ENSMUSG00000019989/ENSMUSG00000038155/ENSMUSG00000051457/ENSMUSG00000010142/ENSMUSG00000056501/ENSMUSG00000016206/ENSMUSG00000073412/ENSMUSG00000060586/ENSMUSG00000030579/…
GO:0002460	GOBP_ADAPTIVE_IMMUNE_RESPONSE_BASED_ON_SOMATIC_RECOMBINATION_OF_IMMUNE_RECEPTORS_BUILT_FROM_IMMUNOGLOBULIN_SUPERFAMILY_DOMAINS	213	-0.442155	-1.65576	2.43686e-05	0.00342353	0.00319295	1717	tags=24%, list=9%, signal=22%	ENSMUSG00000031165/ENSMUSG00000057948/ENSMUSG00000024164/ENSMUSG00000031497/ENSMUSG00000004266/ENSMUSG00000036887/ENSMUSG00000076612/ENSMUSG00000051457/ENSMUSG00000017550/ENSMUSG00000058952/ENSMUSG00000002897/ENSMUSG00000037405/ENSMUSG00000002603/ENSMUSG00000005465/ENSMUSG00000026395/ENSMUSG00000053175/ENSMUSG00000058715/ENSMUSG00000023274/ENSMUSG00000055994/ENSMUSG00000061414/ENSMUSG00000016206/…
GO:0030902	GOBP_HINDBRAIN_DEVELOPMENT	132	0.616262	1.74225	2.6206e-05	0.00350302	0.0032671	1995	tags=17%, list=11%, signal=15%	ENSMUSG00000058665/ENSMUSG00000020838/ENSMUSG00000018698/ENSMUSG00000039095/ENSMUSG00000022076/ENSMUSG00000048402/ENSMUSG00000006930/ENSMUSG00000035431/ENSMUSG00000044933/ENSMUSG00000010175/ENSMUSG00000019986/ENSMUSG00000021943/ENSMUSG00000032537/ENSMUSG00000057880/ENSMUSG00000049791/ENSMUSG00000066129/ENSMUSG00000041329/ENSMUSG00000015053/ENSMUSG00000039057/ENSMUSG00000027985/ENSMUSG00000025407/…
GO:0032606	GOBP_TYPE_I_INTERFERON_PRODUCTION	90	-0.563024	-1.86982	2.72667e-05	0.00357973	0.00333864	2291	tags=27%, list=13%, signal=23%	ENSMUSG00000027427/ENSMUSG00000020399/ENSMUSG00000029771/ENSMUSG00000027995/ENSMUSG00000032690/ENSMUSG00000031639/ENSMUSG00000026946/ENSMUSG00000021264/ENSMUSG00000040296/ENSMUSG00000050747/ENSMUSG00000041515/ENSMUSG00000045322/ENSMUSG00000018899/ENSMUSG00000026896/ENSMUSG00000017830/ENSMUSG00000030966/ENSMUSG00000026104/ENSMUSG00000025498/ENSMUSG00000051439/ENSMUSG00000052776/ENSMUSG00000058818/…
GO:1902476	GOBP_CHLORIDE_TRANSMEMBRANE_TRANSPORT	55	0.732797	1.85172	3.08017e-05	0.00390439	0.00364143	1484	tags=25%, list=8%, signal=23%	ENSMUSG00000038257/ENSMUSG00000017740/ENSMUSG00000031344/ENSMUSG00000000263/ENSMUSG00000018589/ENSMUSG00000023267/ENSMUSG00000029212/ENSMUSG00000005360/ENSMUSG00000031343/ENSMUSG00000030310/ENSMUSG00000055026/ENSMUSG00000031340/ENSMUSG00000024935/ENSMUSG00000029211
GO:0032103	GOBP_POSITIVE_REGULATION_OF_RESPONSE_TO_EXTERNAL_STIMULUS	335	-0.385597	-1.49888	3.0385e-05	0.00390439	0.00364143	2248	tags=24%, list=12%, signal=22%	ENSMUSG00000020399/ENSMUSG00000110195/ENSMUSG00000001847/ENSMUSG00000027995/ENSMUSG00000050732/ENSMUSG00000028820/ENSMUSG00000021423/ENSMUSG00000031639/ENSMUSG00000054892/ENSMUSG00000026946/ENSMUSG00000022488/ENSMUSG00000039942/ENSMUSG00000002111/ENSMUSG00000010358/ENSMUSG00000018500/ENSMUSG00000042228/ENSMUSG00000025473/ENSMUSG00000024164/ENSMUSG00000028291/ENSMUSG00000090272/ENSMUSG00000032380/…
GO:0021871	GOBP_FOREBRAIN_REGIONALIZATION	15	0.909316	1.8492	3.22535e-05	0.00395213	0.00368596	117	tags=33%, list=1%, signal=33%	ENSMUSG00000000247/ENSMUSG00000018698/ENSMUSG00000038805/ENSMUSG00000047143/ENSMUSG00000022382
GO:0072009	GOBP_NEPHRON_EPITHELIUM_DEVELOPMENT	99	0.647553	1.77263	3.17722e-05	0.00395213	0.00368596	1774	tags=24%, list=10%, signal=22%	ENSMUSG00000018698/ENSMUSG00000025927/ENSMUSG00000045515/ENSMUSG00000022382/ENSMUSG00000015619/ENSMUSG00000024134/ENSMUSG00000001504/ENSMUSG00000068122/ENSMUSG00000026976/ENSMUSG00000031980/ENSMUSG00000031665/ENSMUSG00000060969/ENSMUSG00000031734/ENSMUSG00000040998/ENSMUSG00000015957/ENSMUSG00000019986/ENSMUSG00000048001/ENSMUSG00000030223/ENSMUSG00000000567/ENSMUSG00000021318/ENSMUSG00000051159/…
GO:0006865	GOBP_AMINO_ACID_TRANSPORT	132	0.613557	1.73461	3.28796e-05	0.00396281	0.00369591	2052	tags=23%, list=11%, signal=21%	ENSMUSG00000037771/ENSMUSG00000019828/ENSMUSG00000030307/ENSMUSG00000030495/ENSMUSG00000005089/ENSMUSG00000039728/ENSMUSG00000027568/ENSMUSG00000031980/ENSMUSG00000020782/ENSMUSG00000004902/ENSMUSG00000039783/ENSMUSG00000028542/ENSMUSG00000010064/ENSMUSG00000050953/ENSMUSG00000015405/ENSMUSG00000005360/ENSMUSG00000030310/ENSMUSG00000057880/ENSMUSG00000020932/ENSMUSG00000030096/ENSMUSG00000024935/…
GO:1903557	GOBP_POSITIVE_REGULATION_OF_TUMOR_NECROSIS_FACTOR_SUPERFAMILY_CYTOKINE_PRODUCTION	89	-0.557577	-1.85476	3.52728e-05	0.00418267	0.00390097	2275	tags=33%, list=13%, signal=29%	ENSMUSG00000044827/ENSMUSG00000020399/ENSMUSG00000027995/ENSMUSG00000032690/ENSMUSG00000031639/ENSMUSG00000025473/ENSMUSG00000025779/ENSMUSG00000029373/ENSMUSG00000001123/ENSMUSG00000051457/ENSMUSG00000040296/ENSMUSG00000045322/ENSMUSG00000035799/ENSMUSG00000026395/ENSMUSG00000055994/ENSMUSG00000070873/ENSMUSG00000026896/ENSMUSG00000056529/ENSMUSG00000049103/ENSMUSG00000067212/ENSMUSG00000015340/…
GO:0039530	GOBP_MDA_5_SIGNALING_PATHWAY	10	-0.904374	-1.93343	3.7984e-05	0.00429629	0.00400693	727	tags=50%, list=4%, signal=48%	ENSMUSG00000026896/ENSMUSG00000017830/ENSMUSG00000025498/ENSMUSG00000037921/ENSMUSG00000032661
GO:0072073	GOBP_KIDNEY_EPITHELIUM_DEVELOPMENT	126	0.613853	1.72375	3.78214e-05	0.00429629	0.00400693	1774	tags=21%, list=10%, signal=19%	ENSMUSG00000018698/ENSMUSG00000025927/ENSMUSG00000045515/ENSMUSG00000022382/ENSMUSG00000015619/ENSMUSG00000024134/ENSMUSG00000001504/ENSMUSG00000068122/ENSMUSG00000026976/ENSMUSG00000031980/ENSMUSG00000007888/ENSMUSG00000031665/ENSMUSG00000060969/ENSMUSG00000031734/ENSMUSG00000040998/ENSMUSG00000015957/ENSMUSG00000030849/ENSMUSG00000019986/ENSMUSG00000048001/ENSMUSG00000030223/ENSMUSG00000000567/…
GO:0043010	GOBP_CAMERA_TYPE_EYE_DEVELOPMENT	273	0.538511	1.61143	3.77922e-05	0.00429629	0.00400693	2467	tags=18%, list=14%, signal=16%	ENSMUSG00000000247/ENSMUSG00000018698/ENSMUSG00000025927/ENSMUSG00000038805/ENSMUSG00000036192/ENSMUSG00000096014/ENSMUSG00000022382/ENSMUSG00000015619/ENSMUSG00000045871/ENSMUSG00000035403/ENSMUSG00000006546/ENSMUSG00000031028/ENSMUSG00000010175/ENSMUSG00000021732/ENSMUSG00000019986/ENSMUSG00000050953/ENSMUSG00000048001/ENSMUSG00000024842/ENSMUSG00000033501/ENSMUSG00000032537/ENSMUSG00000049580/…
GO:0042129	GOBP_REGULATION_OF_T_CELL_PROLIFERATION	124	-0.505362	-1.79684	4.41068e-05	0.00484845	0.0045219	2310	tags=30%, list=13%, signal=26%	ENSMUSG00000029276/ENSMUSG00000048583/ENSMUSG00000090958/ENSMUSG00000026977/ENSMUSG00000020399/ENSMUSG00000034801/ENSMUSG00000039323/ENSMUSG00000031628/ENSMUSG00000022488/ENSMUSG00000031497/ENSMUSG00000053522/ENSMUSG00000004266/ENSMUSG00000029816/ENSMUSG00000001123/ENSMUSG00000051457/ENSMUSG00000052142/ENSMUSG00000056501/ENSMUSG00000005465/ENSMUSG00000026395/ENSMUSG00000027962/ENSMUSG00000018899/…
GO:0060041	GOBP_RETINA_DEVELOPMENT_IN_CAMERA_TYPE_EYE	124	0.616143	1.72905	4.41847e-05	0.00484845	0.0045219	2467	tags=23%, list=14%, signal=20%	ENSMUSG00000000247/ENSMUSG00000018698/ENSMUSG00000025927/ENSMUSG00000038805/ENSMUSG00000036192/ENSMUSG00000035403/ENSMUSG00000031028/ENSMUSG00000010175/ENSMUSG00000019986/ENSMUSG00000024842/ENSMUSG00000000567/ENSMUSG00000027168/ENSMUSG00000049791/ENSMUSG00000024935/ENSMUSG00000027314/ENSMUSG00000063681/ENSMUSG00000030324/ENSMUSG00000075012/ENSMUSG00000050272/ENSMUSG00000061436/ENSMUSG00000071757/…
GO:0042098	GOBP_T_CELL_PROLIFERATION	153	-0.468277	-1.7071	4.68656e-05	0.005067	0.00472574	2457	tags=35%, list=14%, signal=30%	ENSMUSG00000029468/ENSMUSG00000052085/ENSMUSG00000021756/ENSMUSG00000020053/ENSMUSG00000022637/ENSMUSG00000026399/ENSMUSG00000066877/ENSMUSG00000031217/ENSMUSG00000079547/ENSMUSG00000033767/ENSMUSG00000026778/ENSMUSG00000042178/ENSMUSG00000031103/ENSMUSG00000029276/ENSMUSG00000048583/ENSMUSG00000090958/ENSMUSG00000026977/ENSMUSG00000020399/ENSMUSG00000031897/ENSMUSG00000034801/ENSMUSG00000039323/…
GO:0002833	GOBP_POSITIVE_REGULATION_OF_RESPONSE_TO_BIOTIC_STIMULUS	138	-0.487972	-1.74133	5.39859e-05	0.00543705	0.00507086	2118	tags=32%, list=12%, signal=28%	ENSMUSG00000028820/ENSMUSG00000021423/ENSMUSG00000054892/ENSMUSG00000026946/ENSMUSG00000002111/ENSMUSG00000010358/ENSMUSG00000042228/ENSMUSG00000025473/ENSMUSG00000028291/ENSMUSG00000090272/ENSMUSG00000025779/ENSMUSG00000060441/ENSMUSG00000021678/ENSMUSG00000039193/ENSMUSG00000050747/ENSMUSG00000039315/ENSMUSG00000055994/ENSMUSG00000039004/ENSMUSG00000034116/ENSMUSG00000016206/ENSMUSG00000025058/…
GO:0002440	GOBP_PRODUCTION_OF_MOLECULAR_MEDIATOR_OF_IMMUNE_RESPONSE	155	-0.466682	-1.70164	5.18981e-05	0.00543705	0.00507086	1306	tags=21%, list=7%, signal=20%	ENSMUSG00000021264/ENSMUSG00000021678/ENSMUSG00000029075/ENSMUSG00000040296/ENSMUSG00000017550/ENSMUSG00000002603/ENSMUSG00000045322/ENSMUSG00000005465/ENSMUSG00000026395/ENSMUSG00000039315/ENSMUSG00000055994/ENSMUSG00000016206/ENSMUSG00000017652/ENSMUSG00000005681/ENSMUSG00000089669/ENSMUSG00000060586/ENSMUSG00000049103/ENSMUSG00000024610/ENSMUSG00000067212/ENSMUSG00000060802/ENSMUSG00000036594/…
GO:0002703	GOBP_REGULATION_OF_LEUKOCYTE_MEDIATED_IMMUNITY	170	-0.449138	-1.67039	5.32037e-05	0.00543705	0.00507086	2145	tags=29%, list=12%, signal=26%	ENSMUSG00000050732/ENSMUSG00000031639/ENSMUSG00000026656/ENSMUSG00000022488/ENSMUSG00000002111/ENSMUSG00000018500/ENSMUSG00000031165/ENSMUSG00000042228/ENSMUSG00000057948/ENSMUSG00000024164/ENSMUSG00000053158/ENSMUSG00000004266/ENSMUSG00000001123/ENSMUSG00000030158/ENSMUSG00000021678/ENSMUSG00000046207/ENSMUSG00000040296/ENSMUSG00000017550/ENSMUSG00000037405/ENSMUSG00000002603/ENSMUSG00000005465/…
GO:0021537	GOBP_TELENCEPHALON_DEVELOPMENT	217	0.554259	1.63924	5.33182e-05	0.00543705	0.00507086	1275	tags=9%, list=7%, signal=9%	ENSMUSG00000000247/ENSMUSG00000037771/ENSMUSG00000018698/ENSMUSG00000038805/ENSMUSG00000022262/ENSMUSG00000014030/ENSMUSG00000005089/ENSMUSG00000047143/ENSMUSG00000045515/ENSMUSG00000053310/ENSMUSG00000029819/ENSMUSG00000062209/ENSMUSG00000031665/ENSMUSG00000020037/ENSMUSG00000010175/ENSMUSG00000048001/ENSMUSG00000049580/ENSMUSG00000021318/ENSMUSG00000027168/ENSMUSG00000001227
GO:0071216	GOBP_CELLULAR_RESPONSE_TO_BIOTIC_STIMULUS	179	-0.439268	-1.62862	5.35371e-05	0.00543705	0.00507086	2339	tags=23%, list=13%, signal=21%	ENSMUSG00000001300/ENSMUSG00000042677/ENSMUSG00000044827/ENSMUSG00000020399/ENSMUSG00000075701/ENSMUSG00000027381/ENSMUSG00000027995/ENSMUSG00000021423/ENSMUSG00000019979/ENSMUSG00000026656/ENSMUSG00000051498/ENSMUSG00000034881/ENSMUSG00000002111/ENSMUSG00000042228/ENSMUSG00000025779/ENSMUSG00000022847/ENSMUSG00000029373/ENSMUSG00000060441/ENSMUSG00000038155/ENSMUSG00000018774/ENSMUSG00000041515/…
GO:0099177	GOBP_REGULATION_OF_TRANS_SYNAPTIC_SIGNALING	383	0.496686	1.51145	5.99525e-05	0.00595636	0.0055552	2692	tags=18%, list=15%, signal=16%	ENSMUSG00000020838/ENSMUSG00000030209/ENSMUSG00000059003/ENSMUSG00000047507/ENSMUSG00000019828/ENSMUSG00000022494/ENSMUSG00000049583/ENSMUSG00000053310/ENSMUSG00000045903/ENSMUSG00000047495/ENSMUSG00000006930/ENSMUSG00000030043/ENSMUSG00000079657/ENSMUSG00000032356/ENSMUSG00000031980/ENSMUSG00000031778/ENSMUSG00000020524/ENSMUSG00000039783/ENSMUSG00000066189/ENSMUSG00000020734/ENSMUSG00000053395/…
GO:0060012	GOBP_SYNAPTIC_TRANSMISSION_GLYCINERGIC	5	0.981357	1.64451	6.24804e-05	0.00612475	0.00571225	204	tags=80%, list=1%, signal=79%	ENSMUSG00000038257/ENSMUSG00000000263/ENSMUSG00000018589/ENSMUSG00000039728
GO:0098657	GOBP_IMPORT_INTO_CELL	186	0.571856	1.66488	6.36954e-05	0.0061617	0.0057467	2122	tags=23%, list=12%, signal=21%	ENSMUSG00000020838/ENSMUSG00000017740/ENSMUSG00000019828/ENSMUSG00000027359/ENSMUSG00000030307/ENSMUSG00000036760/ENSMUSG00000005089/ENSMUSG00000036949/ENSMUSG00000063704/ENSMUSG00000039728/ENSMUSG00000027568/ENSMUSG00000031980/ENSMUSG00000028542/ENSMUSG00000025094/ENSMUSG00000029868/ENSMUSG00000038026/ENSMUSG00000015405/ENSMUSG00000044667/ENSMUSG00000051497/ENSMUSG00000005360/ENSMUSG00000041695/…
GO:0050865	GOBP_REGULATION_OF_CELL_ACTIVATION	466	-0.346864	-1.39112	6.98039e-05	0.00666491	0.00621603	2365	tags=22%, list=13%, signal=20%	ENSMUSG00000070643/ENSMUSG00000001300/ENSMUSG00000042677/ENSMUSG00000029276/ENSMUSG00000048583/ENSMUSG00000090958/ENSMUSG00000026977/ENSMUSG00000020399/ENSMUSG00000000409/ENSMUSG00000050732/ENSMUSG00000017446/ENSMUSG00000034801/ENSMUSG00000026656/ENSMUSG00000022064/ENSMUSG00000022952/ENSMUSG00000054892/ENSMUSG00000022876/ENSMUSG00000039323/ENSMUSG00000051498/ENSMUSG00000031628/ENSMUSG00000022488/…
GO:0030593	GOBP_NEUTROPHIL_CHEMOTAXIS	67	-0.583319	-1.84088	7.67197e-05	0.00723133	0.0067443	1518	tags=27%, list=8%, signal=25%	ENSMUSG00000054400/ENSMUSG00000032380/ENSMUSG00000029373/ENSMUSG00000042284/ENSMUSG00000058715/ENSMUSG00000055994/ENSMUSG00000035000/ENSMUSG00000034116/ENSMUSG00000033220/ENSMUSG00000024610/ENSMUSG00000056071/ENSMUSG00000040552/ENSMUSG00000031779/ENSMUSG00000019122/ENSMUSG00000035385/ENSMUSG00000034855/ENSMUSG00000035352/ENSMUSG00000029417
GO:0048593	GOBP_CAMERA_TYPE_EYE_MORPHOGENESIS	106	0.628193	1.7263	8.4457e-05	0.00785984	0.00733048	2054	tags=21%, list=11%, signal=19%	ENSMUSG00000018698/ENSMUSG00000025927/ENSMUSG00000038805/ENSMUSG00000036192/ENSMUSG00000096014/ENSMUSG00000035403/ENSMUSG00000010175/ENSMUSG00000019986/ENSMUSG00000024842/ENSMUSG00000032537/ENSMUSG00000049580/ENSMUSG00000000567/ENSMUSG00000021318/ENSMUSG00000027168/ENSMUSG00000056174/ENSMUSG00000024935/ENSMUSG00000063681/ENSMUSG00000075012/ENSMUSG00000050272/ENSMUSG00000061436/ENSMUSG00000071757/…
GO:0019058	GOBP_VIRAL_LIFE_CYCLE	266	-0.394125	-1.50351	8.73766e-05	0.00802991	0.0074891	1749	tags=16%, list=10%, signal=15%	ENSMUSG00000006445/ENSMUSG00000029826/ENSMUSG00000024691/ENSMUSG00000000275/ENSMUSG00000020689/ENSMUSG00000060441/ENSMUSG00000001123/ENSMUSG00000049115/ENSMUSG00000029075/ENSMUSG00000063268/ENSMUSG00000048163/ENSMUSG00000024079/ENSMUSG00000050747/ENSMUSG00000037405/ENSMUSG00000026712/ENSMUSG00000025492/ENSMUSG00000056144/ENSMUSG00000023274/ENSMUSG00000026398/ENSMUSG00000057143/ENSMUSG00000026896/…
GO:0007215	GOBP_GLUTAMATE_RECEPTOR_SIGNALING_PATHWAY	49	0.729558	1.81583	9.08299e-05	0.00823056	0.00767623	726	tags=18%, list=4%, signal=18%	ENSMUSG00000030209/ENSMUSG00000059003/ENSMUSG00000019828/ENSMUSG00000049583/ENSMUSG00000035431/ENSMUSG00000031778/ENSMUSG00000020524/ENSMUSG00000020734/ENSMUSG00000003974
GO:2000177	GOBP_REGULATION_OF_NEURAL_PRECURSOR_CELL_PROLIFERATION	75	0.676111	1.78896	9.17989e-05	0.00823056	0.00767623	1949	tags=24%, list=11%, signal=22%	ENSMUSG00000000247/ENSMUSG00000020838/ENSMUSG00000018698/ENSMUSG00000038805/ENSMUSG00000047143/ENSMUSG00000031778/ENSMUSG00000010175/ENSMUSG00000043448/ENSMUSG00000021318/ENSMUSG00000027168/ENSMUSG00000074227/ENSMUSG00000098132/ENSMUSG00000031520/ENSMUSG00000027314/ENSMUSG00000015053/ENSMUSG00000032259/ENSMUSG00000049551/ENSMUSG00000025407
GO:0007159	GOBP_LEUKOCYTE_CELL_CELL_ADHESION	277	-0.38425	-1.47498	0.000101943	0.00902992	0.00842175	2365	tags=25%, list=13%, signal=22%	ENSMUSG00000070643/ENSMUSG00000001300/ENSMUSG00000042677/ENSMUSG00000029276/ENSMUSG00000048583/ENSMUSG00000090958/ENSMUSG00000026977/ENSMUSG00000020399/ENSMUSG00000000409/ENSMUSG00000026656/ENSMUSG00000022952/ENSMUSG00000039323/ENSMUSG00000031628/ENSMUSG00000022488/ENSMUSG00000038037/ENSMUSG00000016409/ENSMUSG00000042228/ENSMUSG00000025473/ENSMUSG00000031497/ENSMUSG00000053522/ENSMUSG00000004266/…
GO:0060333	GOBP_INTERFERON_GAMMA_MEDIATED_SIGNALING_PATHWAY	23	-0.782988	-2.02236	0.00010671	0.00912249	0.00850809	2190	tags=57%, list=12%, signal=50%	ENSMUSG00000026222/ENSMUSG00000054892/ENSMUSG00000026946/ENSMUSG00000038037/ENSMUSG00000051596/ENSMUSG00000000440/ENSMUSG00000018899/ENSMUSG00000022906/ENSMUSG00000034422/ENSMUSG00000026104/ENSMUSG00000074151/ENSMUSG00000069874/ENSMUSG00000046879
GO:0043090	GOBP_AMINO_ACID_IMPORT	51	0.710629	1.77475	0.000106678	0.00912249	0.00850809	2237	tags=37%, list=12%, signal=33%	ENSMUSG00000019828/ENSMUSG00000030307/ENSMUSG00000005089/ENSMUSG00000039728/ENSMUSG00000027568/ENSMUSG00000031980/ENSMUSG00000028542/ENSMUSG00000015405/ENSMUSG00000005360/ENSMUSG00000030310/ENSMUSG00000020932/ENSMUSG00000030096/ENSMUSG00000024935/ENSMUSG00000015401/ENSMUSG00000044708/ENSMUSG00000026360/ENSMUSG00000010122/ENSMUSG00000005357/ENSMUSG00000020334
GO:0098661	GOBP_INORGANIC_ANION_TRANSMEMBRANE_TRANSPORT	78	0.667375	1.76623	0.00010435	0.00912249	0.00850809	1484	tags=19%, list=8%, signal=18%	ENSMUSG00000038257/ENSMUSG00000017740/ENSMUSG00000031344/ENSMUSG00000000263/ENSMUSG00000018589/ENSMUSG00000049583/ENSMUSG00000023267/ENSMUSG00000029212/ENSMUSG00000005360/ENSMUSG00000031343/ENSMUSG00000030310/ENSMUSG00000055026/ENSMUSG00000031340/ENSMUSG00000024935/ENSMUSG00000029211
GO:0061351	GOBP_NEURAL_PRECURSOR_CELL_PROLIFERATION	124	0.603333	1.6931	0.000109548	0.00925747	0.00863398	1793	tags=18%, list=10%, signal=16%	ENSMUSG00000000247/ENSMUSG00000020838/ENSMUSG00000018698/ENSMUSG00000038805/ENSMUSG00000047143/ENSMUSG00000045515/ENSMUSG00000031778/ENSMUSG00000064325/ENSMUSG00000010175/ENSMUSG00000030849/ENSMUSG00000043448/ENSMUSG00000032537/ENSMUSG00000021318/ENSMUSG00000027168/ENSMUSG00000074227/ENSMUSG00000098132/ENSMUSG00000031520/ENSMUSG00000027314/ENSMUSG00000015053/ENSMUSG00000032259/ENSMUSG00000049551/…
GO:0061326	GOBP_RENAL_TUBULE_DEVELOPMENT	84	0.649096	1.73443	0.000113056	0.00944533	0.00880919	1774	tags=26%, list=10%, signal=24%	ENSMUSG00000018698/ENSMUSG00000025927/ENSMUSG00000045515/ENSMUSG00000022382/ENSMUSG00000015619/ENSMUSG00000024134/ENSMUSG00000001504/ENSMUSG00000068122/ENSMUSG00000026976/ENSMUSG00000031980/ENSMUSG00000031665/ENSMUSG00000060969/ENSMUSG00000031734/ENSMUSG00000040998/ENSMUSG00000015957/ENSMUSG00000019986/ENSMUSG00000048001/ENSMUSG00000000567/ENSMUSG00000021318/ENSMUSG00000051159/ENSMUSG00000078302/…
GO:0050864	GOBP_REGULATION_OF_B_CELL_ACTIVATION	109	-0.49788	-1.71378	0.000125406	0.0103594	0.00966169	2795	tags=33%, list=15%, signal=28%	ENSMUSG00000034218/ENSMUSG00000023249/ENSMUSG00000047123/ENSMUSG00000029416/ENSMUSG00000021022/ENSMUSG00000031548/ENSMUSG00000026656/ENSMUSG00000022876/ENSMUSG00000031628/ENSMUSG00000022488/ENSMUSG00000042228/ENSMUSG00000040247/ENSMUSG00000031497/ENSMUSG00000090272/ENSMUSG00000004266/ENSMUSG00000041324/ENSMUSG00000076612/ENSMUSG00000051212/ENSMUSG00000029075/ENSMUSG00000017550/ENSMUSG00000002603/…
GO:0007612	GOBP_LEARNING	130	0.6022	1.69871	0.000141038	0.0115213	0.0107453	1812	tags=14%, list=10%, signal=13%	ENSMUSG00000058665/ENSMUSG00000074923/ENSMUSG00000017740/ENSMUSG00000059003/ENSMUSG00000049583/ENSMUSG00000053310/ENSMUSG00000045903/ENSMUSG00000030043/ENSMUSG00000027568/ENSMUSG00000031980/ENSMUSG00000022489/ENSMUSG00000037541/ENSMUSG00000030310/ENSMUSG00000024935/ENSMUSG00000022602/ENSMUSG00000030376/ENSMUSG00000032259/ENSMUSG00000035274
GO:0007600	GOBP_SENSORY_PERCEPTION	393	0.482636	1.47051	0.000161944	0.0130836	0.0122024	1888	tags=16%, list=10%, signal=15%	ENSMUSG00000059003/ENSMUSG00000038805/ENSMUSG00000062372/ENSMUSG00000019828/ENSMUSG00000000263/ENSMUSG00000036192/ENSMUSG00000026805/ENSMUSG00000031737/ENSMUSG00000037578/ENSMUSG00000020953/ENSMUSG00000029819/ENSMUSG00000045573/ENSMUSG00000063260/ENSMUSG00000056854/ENSMUSG00000030043/ENSMUSG00000027577/ENSMUSG00000045871/ENSMUSG00000023267/ENSMUSG00000020892/ENSMUSG00000045731/ENSMUSG00000060882/…
GO:0039528	GOBP_CYTOPLASMIC_PATTERN_RECOGNITION_RECEPTOR_SIGNALING_PATHWAY_IN_RESPONSE_TO_VIRUS	33	-0.684608	-1.94316	0.000177471	0.0137218	0.0127976	1654	tags=27%, list=9%, signal=25%	ENSMUSG00000000275/ENSMUSG00000040296/ENSMUSG00000050747/ENSMUSG00000026896/ENSMUSG00000017830/ENSMUSG00000025498/ENSMUSG00000041827/ENSMUSG00000037921/ENSMUSG00000032661
GO:0060330	GOBP_REGULATION_OF_RESPONSE_TO_INTERFERON_GAMMA	15	-0.826085	-1.93239	0.000178207	0.0137218	0.0127976	1973	tags=60%, list=11%, signal=54%	ENSMUSG00000054892/ENSMUSG00000038037/ENSMUSG00000051596/ENSMUSG00000000440/ENSMUSG00000022906/ENSMUSG00000034422/ENSMUSG00000074151/ENSMUSG00000069874/ENSMUSG00000046879
GO:0050830	GOBP_DEFENSE_RESPONSE_TO_GRAM_POSITIVE_BACTERIUM	51	-0.617002	-1.90921	0.000171808	0.0137218	0.0127976	1262	tags=41%, list=7%, signal=38%	ENSMUSG00000020399/ENSMUSG00000027995/ENSMUSG00000068854/ENSMUSG00000069516/ENSMUSG00000006445/ENSMUSG00000072115/ENSMUSG00000046805/ENSMUSG00000034438/ENSMUSG00000005465/ENSMUSG00000055994/ENSMUSG00000067212/ENSMUSG00000030149/ENSMUSG00000079363/ENSMUSG00000042333/ENSMUSG00000029298/ENSMUSG00000060550/ENSMUSG00000028268/ENSMUSG00000040253/ENSMUSG00000105096/ENSMUSG00000024863/ENSMUSG00000028270
GO:0071621	GOBP_GRANULOCYTE_CHEMOTAXIS	85	-0.531315	-1.76652	0.000175974	0.0137218	0.0127976	1518	tags=24%, list=8%, signal=22%	ENSMUSG00000054400/ENSMUSG00000032380/ENSMUSG00000029373/ENSMUSG00000042284/ENSMUSG00000002897/ENSMUSG00000058715/ENSMUSG00000055994/ENSMUSG00000035000/ENSMUSG00000034116/ENSMUSG00000033220/ENSMUSG00000024610/ENSMUSG00000056071/ENSMUSG00000040552/ENSMUSG00000026100/ENSMUSG00000031779/ENSMUSG00000019122/ENSMUSG00000035385/ENSMUSG00000034855/ENSMUSG00000035352/ENSMUSG00000029417
GO:0001656	GOBP_METANEPHROS_DEVELOPMENT	78	0.658102	1.74169	0.000179175	0.0137218	0.0127976	1697	tags=26%, list=9%, signal=23%	ENSMUSG00000018698/ENSMUSG00000025927/ENSMUSG00000045515/ENSMUSG00000022382/ENSMUSG00000015619/ENSMUSG00000024134/ENSMUSG00000001504/ENSMUSG00000068122/ENSMUSG00000026976/ENSMUSG00000031665/ENSMUSG00000060969/ENSMUSG00000031734/ENSMUSG00000021732/ENSMUSG00000048001/ENSMUSG00000026768/ENSMUSG00000000567/ENSMUSG00000021318/ENSMUSG00000051159/ENSMUSG00000022878/ENSMUSG00000078302
GO:0008344	GOBP_ADULT_LOCOMOTORY_BEHAVIOR	67	0.672076	1.75993	0.000195602	0.0148254	0.0138269	1766	tags=19%, list=10%, signal=18%	ENSMUSG00000058665/ENSMUSG00000000263/ENSMUSG00000022076/ENSMUSG00000045871/ENSMUSG00000027568/ENSMUSG00000056648/ENSMUSG00000003934/ENSMUSG00000002771/ENSMUSG00000037541/ENSMUSG00000043342/ENSMUSG00000044708/ENSMUSG00000032259/ENSMUSG00000061436
GO:0006501	GOBP_C_TERMINAL_PROTEIN_LIPIDATION	8	-0.911353	-1.84222	0.000205439	0.0153124	0.0142811	69	tags=38%, list=0%, signal=37%	ENSMUSG00000038160/ENSMUSG00000069874/ENSMUSG00000046879
GO:0009952	GOBP_ANTERIOR_POSTERIOR_PATTERN_SPECIFICATION	142	0.584731	1.67226	0.000208296	0.0153124	0.0142811	1870	tags=20%, list=10%, signal=18%	ENSMUSG00000058665/ENSMUSG00000018698/ENSMUSG00000067860/ENSMUSG00000021848/ENSMUSG00000024134/ENSMUSG00000036422/ENSMUSG00000038700/ENSMUSG00000056648/ENSMUSG00000035403/ENSMUSG00000043648/ENSMUSG00000003436/ENSMUSG00000047897/ENSMUSG00000024986/ENSMUSG00000048001/ENSMUSG00000036144/ENSMUSG00000038253/ENSMUSG00000043342/ENSMUSG00000048904/ENSMUSG00000021318/ENSMUSG00000027168/ENSMUSG00000028946/…
GO:0001561	GOBP_FATTY_ACID_ALPHA_OXIDATION	6	0.959669	1.67223	0.000210358	0.0153124	0.0142811	42	tags=17%, list=0%, signal=17%	ENSMUSG00000027359
GO:0023061	GOBP_SIGNAL_RELEASE	378	0.484996	1.47522	0.00020919	0.0153124	0.0142811	1697	tags=12%, list=9%, signal=11%	ENSMUSG00000037771/ENSMUSG00000020838/ENSMUSG00000041380/ENSMUSG00000025927/ENSMUSG00000047507/ENSMUSG00000062372/ENSMUSG00000004371/ENSMUSG00000027220/ENSMUSG00000015619/ENSMUSG00000052301/ENSMUSG00000020848/ENSMUSG00000063260/ENSMUSG00000030043/ENSMUSG00000027577/ENSMUSG00000030406/ENSMUSG00000026976/ENSMUSG00000031980/ENSMUSG00000026834/ENSMUSG00000021647/ENSMUSG00000039783/ENSMUSG00000022315/…
GO:0071219	GOBP_CELLULAR_RESPONSE_TO_MOLECULE_OF_BACTERIAL_ORIGIN	152	-0.454297	-1.6522	0.000221743	0.0159829	0.0149064	2339	tags=26%, list=13%, signal=23%	ENSMUSG00000001300/ENSMUSG00000042677/ENSMUSG00000044827/ENSMUSG00000020399/ENSMUSG00000075701/ENSMUSG00000027995/ENSMUSG00000021423/ENSMUSG00000026656/ENSMUSG00000051498/ENSMUSG00000034881/ENSMUSG00000002111/ENSMUSG00000042228/ENSMUSG00000025779/ENSMUSG00000022847/ENSMUSG00000029373/ENSMUSG00000060441/ENSMUSG00000038155/ENSMUSG00000018774/ENSMUSG00000041515/ENSMUSG00000002603/ENSMUSG00000026712/…
GO:0002700	GOBP_REGULATION_OF_PRODUCTION_OF_MOLECULAR_MEDIATOR_OF_IMMUNE_RESPONSE	124	-0.483364	-1.71862	0.00022516	0.0160716	0.0149892	1306	tags=23%, list=7%, signal=22%	ENSMUSG00000021678/ENSMUSG00000029075/ENSMUSG00000040296/ENSMUSG00000017550/ENSMUSG00000002603/ENSMUSG00000045322/ENSMUSG00000005465/ENSMUSG00000026395/ENSMUSG00000039315/ENSMUSG00000055994/ENSMUSG00000016206/ENSMUSG00000017652/ENSMUSG00000005681/ENSMUSG00000089669/ENSMUSG00000049103/ENSMUSG00000024610/ENSMUSG00000067212/ENSMUSG00000060802/ENSMUSG00000079507/ENSMUSG00000020641/ENSMUSG00000058818/…
GO:0019079	GOBP_VIRAL_GENOME_REPLICATION	110	-0.489955	-1.69178	0.000235049	0.0166162	0.0154971	1230	tags=16%, list=7%, signal=15%	ENSMUSG00000063268/ENSMUSG00000024079/ENSMUSG00000025492/ENSMUSG00000026398/ENSMUSG00000026896/ENSMUSG00000017002/ENSMUSG00000020914/ENSMUSG00000023341/ENSMUSG00000009585/ENSMUSG00000020641/ENSMUSG00000041827/ENSMUSG00000052776/ENSMUSG00000032661/ENSMUSG00000046718/ENSMUSG00000035385/ENSMUSG00000040253/ENSMUSG00000035692/ENSMUSG00000035352
GO:0032481	GOBP_POSITIVE_REGULATION_OF_TYPE_I_INTERFERON_PRODUCTION	57	-0.587091	-1.83963	0.000239443	0.016763	0.015634	2291	tags=30%, list=13%, signal=26%	ENSMUSG00000027427/ENSMUSG00000029771/ENSMUSG00000027995/ENSMUSG00000032690/ENSMUSG00000031639/ENSMUSG00000040296/ENSMUSG00000050747/ENSMUSG00000045322/ENSMUSG00000018899/ENSMUSG00000026896/ENSMUSG00000017830/ENSMUSG00000026104/ENSMUSG00000025498/ENSMUSG00000051439/ENSMUSG00000052776/ENSMUSG00000032661/ENSMUSG00000035692
GO:0072507	GOBP_DIVALENT_INORGANIC_CATION_HOMEOSTASIS	389	0.482799	1.47027	0.000241686	0.016763	0.015634	2562	tags=22%, list=14%, signal=19%	ENSMUSG00000029151/ENSMUSG00000030209/ENSMUSG00000041380/ENSMUSG00000025927/ENSMUSG00000059003/ENSMUSG00000019828/ENSMUSG00000049583/ENSMUSG00000036949/ENSMUSG00000006930/ENSMUSG00000030043/ENSMUSG00000038094/ENSMUSG00000030406/ENSMUSG00000029778/ENSMUSG00000027568/ENSMUSG00000025804/ENSMUSG00000031980/ENSMUSG00000030898/ENSMUSG00000052821/ENSMUSG00000041710/ENSMUSG00000031778/ENSMUSG00000020524/…
GO:0050890	GOBP_COGNITION	270	0.513623	1.53773	0.000248329	0.0169047	0.0157662	2026	tags=14%, list=11%, signal=12%	ENSMUSG00000058665/ENSMUSG00000020838/ENSMUSG00000030209/ENSMUSG00000074923/ENSMUSG00000017740/ENSMUSG00000059003/ENSMUSG00000049583/ENSMUSG00000053310/ENSMUSG00000045903/ENSMUSG00000030043/ENSMUSG00000027577/ENSMUSG00000027568/ENSMUSG00000018581/ENSMUSG00000032356/ENSMUSG00000031980/ENSMUSG00000020524/ENSMUSG00000021750/ENSMUSG00000053550/ENSMUSG00000078816/ENSMUSG00000022489/ENSMUSG00000051136/…
GO:0050863	GOBP_REGULATION_OF_T_CELL_ACTIVATION	247	-0.39357	-1.49649	0.000248241	0.0169047	0.0157662	2365	tags=26%, list=13%, signal=22%	ENSMUSG00000070643/ENSMUSG00000001300/ENSMUSG00000042677/ENSMUSG00000029276/ENSMUSG00000048583/ENSMUSG00000090958/ENSMUSG00000026977/ENSMUSG00000020399/ENSMUSG00000000409/ENSMUSG00000034801/ENSMUSG00000026656/ENSMUSG00000022952/ENSMUSG00000039323/ENSMUSG00000031628/ENSMUSG00000022488/ENSMUSG00000038037/ENSMUSG00000016409/ENSMUSG00000042228/ENSMUSG00000025473/ENSMUSG00000031497/ENSMUSG00000053522/…
GO:0030595	GOBP_LEUKOCYTE_CHEMOTAXIS	167	-0.433594	-1.61601	0.000251841	0.0169865	0.0158425	1681	tags=21%, list=9%, signal=19%	ENSMUSG00000042228/ENSMUSG00000025473/ENSMUSG00000054400/ENSMUSG00000033542/ENSMUSG00000032380/ENSMUSG00000029373/ENSMUSG00000001123/ENSMUSG00000051212/ENSMUSG00000042284/ENSMUSG00000061353/ENSMUSG00000021678/ENSMUSG00000089876/ENSMUSG00000002897/ENSMUSG00000042289/ENSMUSG00000018920/ENSMUSG00000058715/ENSMUSG00000055994/ENSMUSG00000035000/ENSMUSG00000034116/ENSMUSG00000033220/ENSMUSG00000049103/…
GO:0089718	GOBP_AMINO_ACID_IMPORT_ACROSS_PLASMA_MEMBRANE	42	0.726003	1.76372	0.00026071	0.0174249	0.0162513	2237	tags=40%, list=12%, signal=36%	ENSMUSG00000019828/ENSMUSG00000005089/ENSMUSG00000039728/ENSMUSG00000027568/ENSMUSG00000031980/ENSMUSG00000028542/ENSMUSG00000015405/ENSMUSG00000005360/ENSMUSG00000020932/ENSMUSG00000030096/ENSMUSG00000024935/ENSMUSG00000015401/ENSMUSG00000044708/ENSMUSG00000026360/ENSMUSG00000010122/ENSMUSG00000005357/ENSMUSG00000020334
GO:0022037	GOBP_METENCEPHALON_DEVELOPMENT	96	0.625327	1.70397	0.000266447	0.0176479	0.0164593	1995	tags=16%, list=11%, signal=14%	ENSMUSG00000058665/ENSMUSG00000018698/ENSMUSG00000022076/ENSMUSG00000048402/ENSMUSG00000006930/ENSMUSG00000035431/ENSMUSG00000044933/ENSMUSG00000010175/ENSMUSG00000021943/ENSMUSG00000057880/ENSMUSG00000049791/ENSMUSG00000066129/ENSMUSG00000039057/ENSMUSG00000025407/ENSMUSG00000027079
GO:0097028	GOBP_DENDRITIC_CELL_DIFFERENTIATION	40	-0.633684	-1.87874	0.000272639	0.0178727	0.016669	2013	tags=38%, list=11%, signal=33%	ENSMUSG00000026656/ENSMUSG00000002111/ENSMUSG00000042228/ENSMUSG00000022209/ENSMUSG00000001123/ENSMUSG00000021678/ENSMUSG00000041515/ENSMUSG00000056501/ENSMUSG00000016206/ENSMUSG00000039699/ENSMUSG00000021356/ENSMUSG00000073411/ENSMUSG00000026630/ENSMUSG00000058818/ENSMUSG00000060550
GO:0003407	GOBP_NEURAL_RETINA_DEVELOPMENT	58	0.703226	1.79478	0.000274703	0.0178727	0.016669	2387	tags=33%, list=13%, signal=29%	ENSMUSG00000018698/ENSMUSG00000025927/ENSMUSG00000038805/ENSMUSG00000036192/ENSMUSG00000035403/ENSMUSG00000019986/ENSMUSG00000024842/ENSMUSG00000000567/ENSMUSG00000024935/ENSMUSG00000027314/ENSMUSG00000063681/ENSMUSG00000075012/ENSMUSG00000050272/ENSMUSG00000061436/ENSMUSG00000071757/ENSMUSG00000034701/ENSMUSG00000071648/ENSMUSG00000031517/ENSMUSG00000021013
GO:0032731	GOBP_POSITIVE_REGULATION_OF_INTERLEUKIN_1_BETA_PRODUCTION	42	-0.62197	-1.86124	0.000292503	0.018809	0.0175422	1926	tags=31%, list=11%, signal=28%	ENSMUSG00000051498/ENSMUSG00000026029/ENSMUSG00000090272/ENSMUSG00000001123/ENSMUSG00000021678/ENSMUSG00000039193/ENSMUSG00000078817/ENSMUSG00000055994/ENSMUSG00000070873/ENSMUSG00000030579/ENSMUSG00000105504/ENSMUSG00000079293/ENSMUSG00000073489
GO:0045165	GOBP_CELL_FATE_COMMITMENT	182	0.55352	1.60575	0.00029421	0.018809	0.0175422	1739	tags=19%, list=10%, signal=17%	ENSMUSG00000047143/ENSMUSG00000034384/ENSMUSG00000096014/ENSMUSG00000022382/ENSMUSG00000015619/ENSMUSG00000048402/ENSMUSG00000024134/ENSMUSG00000046160/ENSMUSG00000027434/ENSMUSG00000062209/ENSMUSG00000039830/ENSMUSG00000024215/ENSMUSG00000028717/ENSMUSG00000015957/ENSMUSG00000032087/ENSMUSG00000041309/ENSMUSG00000004707/ENSMUSG00000010175/ENSMUSG00000030849/ENSMUSG00000021732/ENSMUSG00000063415/…
GO:0007423	GOBP_SENSORY_ORGAN_DEVELOPMENT	456	0.470487	1.44694	0.000299915	0.0190084	0.0177282	2482	tags=17%, list=14%, signal=15%	ENSMUSG00000000247/ENSMUSG00000018698/ENSMUSG00000025927/ENSMUSG00000038805/ENSMUSG00000036192/ENSMUSG00000096014/ENSMUSG00000022382/ENSMUSG00000015619/ENSMUSG00000056854/ENSMUSG00000024134/ENSMUSG00000045871/ENSMUSG00000026976/ENSMUSG00000035403/ENSMUSG00000036923/ENSMUSG00000006546/ENSMUSG00000031028/ENSMUSG00000010175/ENSMUSG00000027788/ENSMUSG00000030849/ENSMUSG00000021732/ENSMUSG00000049555/…
GO:0006821	GOBP_CHLORIDE_TRANSPORT	89	0.647527	1.75459	0.000309301	0.0194357	0.0181267	1484	tags=18%, list=8%, signal=17%	ENSMUSG00000038257/ENSMUSG00000017740/ENSMUSG00000031344/ENSMUSG00000000263/ENSMUSG00000018589/ENSMUSG00000049583/ENSMUSG00000023267/ENSMUSG00000029212/ENSMUSG00000026904/ENSMUSG00000005360/ENSMUSG00000031343/ENSMUSG00000030310/ENSMUSG00000055026/ENSMUSG00000031340/ENSMUSG00000024935/ENSMUSG00000029211
GO:0097530	GOBP_GRANULOCYTE_MIGRATION	99	-0.49703	-1.69467	0.000313959	0.0195612	0.0182438	1892	tags=23%, list=10%, signal=21%	ENSMUSG00000022488/ENSMUSG00000039942/ENSMUSG00000025473/ENSMUSG00000054400/ENSMUSG00000032380/ENSMUSG00000029373/ENSMUSG00000042284/ENSMUSG00000002897/ENSMUSG00000058715/ENSMUSG00000055994/ENSMUSG00000035000/ENSMUSG00000034116/ENSMUSG00000033220/ENSMUSG00000024610/ENSMUSG00000056071/ENSMUSG00000040552/ENSMUSG00000026100/ENSMUSG00000031779/ENSMUSG00000019122/ENSMUSG00000035385/ENSMUSG00000034855/…
GO:1901160	GOBP_PRIMARY_AMINO_COMPOUND_METABOLIC_PROCESS	12	0.895675	1.73523	0.000329563	0.0202785	0.0189128	805	tags=33%, list=4%, signal=32%	ENSMUSG00000059003/ENSMUSG00000006764/ENSMUSG00000020182/ENSMUSG00000022489
GO:0060993	GOBP_KIDNEY_MORPHOGENESIS	82	0.639805	1.70686	0.000330988	0.0202785	0.0189128	1774	tags=27%, list=10%, signal=24%	ENSMUSG00000018698/ENSMUSG00000022382/ENSMUSG00000015619/ENSMUSG00000024134/ENSMUSG00000001504/ENSMUSG00000068122/ENSMUSG00000062209/ENSMUSG00000026976/ENSMUSG00000031980/ENSMUSG00000031665/ENSMUSG00000060969/ENSMUSG00000031734/ENSMUSG00000040998/ENSMUSG00000015957/ENSMUSG00000021732/ENSMUSG00000019986/ENSMUSG00000048001/ENSMUSG00000000567/ENSMUSG00000021318/ENSMUSG00000051159/ENSMUSG00000078302/…
GO:1990266	GOBP_NEUTROPHIL_MIGRATION	79	-0.541894	-1.78251	0.000352875	0.0214408	0.0199967	1678	tags=24%, list=9%, signal=22%	ENSMUSG00000025473/ENSMUSG00000054400/ENSMUSG00000032380/ENSMUSG00000029373/ENSMUSG00000042284/ENSMUSG00000058715/ENSMUSG00000055994/ENSMUSG00000035000/ENSMUSG00000034116/ENSMUSG00000033220/ENSMUSG00000024610/ENSMUSG00000056071/ENSMUSG00000040552/ENSMUSG00000031779/ENSMUSG00000019122/ENSMUSG00000035385/ENSMUSG00000034855/ENSMUSG00000035352/ENSMUSG00000029417
GO:0035090	GOBP_MAINTENANCE_OF_APICAL_BASAL_CELL_POLARITY	11	0.913012	1.73583	0.000360899	0.0215718	0.0201189	561	tags=27%, list=3%, signal=26%	ENSMUSG00000000247/ENSMUSG00000035403/ENSMUSG00000015957
GO:1903039	GOBP_POSITIVE_REGULATION_OF_LEUKOCYTE_CELL_CELL_ADHESION	177	-0.419204	-1.55106	0.000359919	0.0215718	0.0201189	2462	tags=28%, list=14%, signal=25%	ENSMUSG00000000290/ENSMUSG00000028341/ENSMUSG00000070643/ENSMUSG00000001300/ENSMUSG00000048583/ENSMUSG00000020399/ENSMUSG00000000409/ENSMUSG00000022952/ENSMUSG00000039323/ENSMUSG00000022488/ENSMUSG00000038037/ENSMUSG00000016409/ENSMUSG00000042228/ENSMUSG00000025473/ENSMUSG00000031497/ENSMUSG00000004266/ENSMUSG00000001123/ENSMUSG00000046207/ENSMUSG00000052142/ENSMUSG00000005465/ENSMUSG00000026395/…
GO:0098586	GOBP_CELLULAR_RESPONSE_TO_VIRUS	67	-0.553832	-1.74782	0.000365148	0.0216498	0.0201916	1654	tags=27%, list=9%, signal=25%	ENSMUSG00000042677/ENSMUSG00000008496/ENSMUSG00000031639/ENSMUSG00000000275/ENSMUSG00000001123/ENSMUSG00000040296/ENSMUSG00000051506/ENSMUSG00000050747/ENSMUSG00000026896/ENSMUSG00000017830/ENSMUSG00000025498/ENSMUSG00000041827/ENSMUSG00000052776/ENSMUSG00000037921/ENSMUSG00000032661/ENSMUSG00000069874/ENSMUSG00000046879/ENSMUSG00000034855
GO:0031349	GOBP_POSITIVE_REGULATION_OF_DEFENSE_RESPONSE	216	-0.400271	-1.49845	0.000368699	0.0216854	0.0202249	2291	tags=27%, list=13%, signal=24%	ENSMUSG00000027427/ENSMUSG00000020399/ENSMUSG00000110195/ENSMUSG00000027995/ENSMUSG00000050732/ENSMUSG00000028820/ENSMUSG00000031639/ENSMUSG00000054892/ENSMUSG00000026946/ENSMUSG00000039942/ENSMUSG00000002111/ENSMUSG00000010358/ENSMUSG00000018500/ENSMUSG00000042228/ENSMUSG00000025473/ENSMUSG00000024164/ENSMUSG00000028291/ENSMUSG00000090272/ENSMUSG00000060441/ENSMUSG00000021678/ENSMUSG00000049115/…
GO:0007269	GOBP_NEUROTRANSMITTER_SECRETION	136	0.566689	1.60867	0.000386611	0.0225585	0.0210391	1692	tags=10%, list=9%, signal=9%	ENSMUSG00000037771/ENSMUSG00000047507/ENSMUSG00000062372/ENSMUSG00000052301/ENSMUSG00000020848/ENSMUSG00000063260/ENSMUSG00000039783/ENSMUSG00000078816/ENSMUSG00000045875/ENSMUSG00000032482/ENSMUSG00000039059/ENSMUSG00000038486/ENSMUSG00000032259
GO:0071300	GOBP_CELLULAR_RESPONSE_TO_RETINOIC_ACID	55	0.690566	1.74501	0.000409663	0.0237153	0.0221181	1368	tags=18%, list=8%, signal=17%	ENSMUSG00000027297/ENSMUSG00000020838/ENSMUSG00000036192/ENSMUSG00000022382/ENSMUSG00000035131/ENSMUSG00000015957/ENSMUSG00000030849/ENSMUSG00000063415/ENSMUSG00000000567/ENSMUSG00000049791
GO:0021978	GOBP_TELENCEPHALON_REGIONALIZATION	9	0.919088	1.7042	0.000422501	0.0240793	0.0224576	71	tags=33%, list=0%, signal=33%	ENSMUSG00000000247/ENSMUSG00000038805/ENSMUSG00000047143
GO:0032635	GOBP_INTERLEUKIN_6_PRODUCTION	117	-0.466385	-1.62596	0.000422406	0.0240793	0.0224576	2321	tags=33%, list=13%, signal=29%	ENSMUSG00000042677/ENSMUSG00000008496/ENSMUSG00000020227/ENSMUSG00000044827/ENSMUSG00000020399/ENSMUSG00000075701/ENSMUSG00000027995/ENSMUSG00000028864/ENSMUSG00000031639/ENSMUSG00000051498/ENSMUSG00000022488/ENSMUSG00000018500/ENSMUSG00000028291/ENSMUSG00000004266/ENSMUSG00000001123/ENSMUSG00000021678/ENSMUSG00000040296/ENSMUSG00000002897/ENSMUSG00000055148/ENSMUSG00000045322/ENSMUSG00000056501/…
GO:0070665	GOBP_POSITIVE_REGULATION_OF_LEUKOCYTE_PROLIFERATION	116	-0.469331	-1.63887	0.000434621	0.0245795	0.022924	1371	tags=23%, list=8%, signal=22%	ENSMUSG00000042228/ENSMUSG00000031497/ENSMUSG00000001123/ENSMUSG00000051212/ENSMUSG00000029075/ENSMUSG00000052142/ENSMUSG00000017550/ENSMUSG00000045322/ENSMUSG00000005465/ENSMUSG00000026395/ENSMUSG00000027962/ENSMUSG00000022528/ENSMUSG00000017697/ENSMUSG00000017652/ENSMUSG00000049103/ENSMUSG00000024610/ENSMUSG00000067212/ENSMUSG00000071714/ENSMUSG00000031712/ENSMUSG00000058818/ENSMUSG00000031101/…
GO:0006538	GOBP_GLUTAMATE_CATABOLIC_PROCESS	7	0.947159	1.69348	0.000456151	0.0256002	0.023876	22	tags=29%, list=0%, signal=29%	ENSMUSG00000026787/ENSMUSG00000070880
GO:0046942	GOBP_CARBOXYLIC_ACID_TRANSPORT	214	0.519588	1.53646	0.000466515	0.0259835	0.0242335	2319	tags=20%, list=13%, signal=18%	ENSMUSG00000037771/ENSMUSG00000019828/ENSMUSG00000030307/ENSMUSG00000030495/ENSMUSG00000005089/ENSMUSG00000029219/ENSMUSG00000039728/ENSMUSG00000027568/ENSMUSG00000035472/ENSMUSG00000031980/ENSMUSG00000032988/ENSMUSG00000004902/ENSMUSG00000039783/ENSMUSG00000028542/ENSMUSG00000010064/ENSMUSG00000050953/ENSMUSG00000030235/ENSMUSG00000041193/ENSMUSG00000015405/ENSMUSG00000005360/ENSMUSG00000030310/…
GO:0032755	GOBP_POSITIVE_REGULATION_OF_INTERLEUKIN_6_PRODUCTION	73	-0.548313	-1.77505	0.00047821	0.0264346	0.0246542	3576	tags=48%, list=20%, signal=39%	ENSMUSG00000057342/ENSMUSG00000001741/ENSMUSG00000042258/ENSMUSG00000052688/ENSMUSG00000004040/ENSMUSG00000029468/ENSMUSG00000034947/ENSMUSG00000048376/ENSMUSG00000047123/ENSMUSG00000010047/ENSMUSG00000008496/ENSMUSG00000044827/ENSMUSG00000027995/ENSMUSG00000031639/ENSMUSG00000051498/ENSMUSG00000018500/ENSMUSG00000028291/ENSMUSG00000001123/ENSMUSG00000021678/ENSMUSG00000040296/ENSMUSG00000002897/…
GO:0030011	GOBP_MAINTENANCE_OF_CELL_POLARITY	19	0.836312	1.76781	0.000483492	0.0265271	0.0247405	561	tags=16%, list=3%, signal=15%	ENSMUSG00000000247/ENSMUSG00000035403/ENSMUSG00000015957
GO:0035456	GOBP_RESPONSE_TO_INTERFERON_BETA	28	-0.69029	-1.87657	0.00051649	0.0281277	0.0262333	1555	tags=39%, list=9%, signal=36%	ENSMUSG00000031639/ENSMUSG00000090272/ENSMUSG00000040483/ENSMUSG00000025492/ENSMUSG00000018899/ENSMUSG00000026104/ENSMUSG00000052776/ENSMUSG00000046718/ENSMUSG00000073489/ENSMUSG00000069874/ENSMUSG00000046879
GO:0048880	GOBP_SENSORY_SYSTEM_DEVELOPMENT	321	0.48925	1.4805	0.000532248	0.0287727	0.0268349	2482	tags=16%, list=14%, signal=14%	ENSMUSG00000000247/ENSMUSG00000018698/ENSMUSG00000025927/ENSMUSG00000038805/ENSMUSG00000036192/ENSMUSG00000096014/ENSMUSG00000022382/ENSMUSG00000015619/ENSMUSG00000045871/ENSMUSG00000035403/ENSMUSG00000006546/ENSMUSG00000031028/ENSMUSG00000010175/ENSMUSG00000021732/ENSMUSG00000019986/ENSMUSG00000050953/ENSMUSG00000048001/ENSMUSG00000024842/ENSMUSG00000033501/ENSMUSG00000032537/ENSMUSG00000049580/…
GO:0048247	GOBP_LYMPHOCYTE_CHEMOTAXIS	36	-0.658503	-1.90481	0.000559103	0.0295299	0.0275411	1678	tags=36%, list=9%, signal=33%	ENSMUSG00000025473/ENSMUSG00000054400/ENSMUSG00000051212/ENSMUSG00000089876/ENSMUSG00000042289/ENSMUSG00000018920/ENSMUSG00000049103/ENSMUSG00000030149/ENSMUSG00000031779/ENSMUSG00000019122/ENSMUSG00000035385/ENSMUSG00000034855/ENSMUSG00000035352
GO:0032729	GOBP_POSITIVE_REGULATION_OF_INTERFERON_GAMMA_PRODUCTION	51	-0.586623	-1.81521	0.000562322	0.0295299	0.0275411	2248	tags=37%, list=12%, signal=33%	ENSMUSG00000020399/ENSMUSG00000049577/ENSMUSG00000031639/ENSMUSG00000054892/ENSMUSG00000001123/ENSMUSG00000021678/ENSMUSG00000041515/ENSMUSG00000045322/ENSMUSG00000005465/ENSMUSG00000053175/ENSMUSG00000049103/ENSMUSG00000030149/ENSMUSG00000051439/ENSMUSG00000058818/ENSMUSG00000031101/ENSMUSG00000079293/ENSMUSG00000060550/ENSMUSG00000000791/ENSMUSG00000035692
GO:0003333	GOBP_AMINO_ACID_TRANSMEMBRANE_TRANSPORT	88	0.622632	1.68088	0.000562092	0.0295299	0.0275411	2039	tags=24%, list=11%, signal=21%	ENSMUSG00000037771/ENSMUSG00000019828/ENSMUSG00000030495/ENSMUSG00000005089/ENSMUSG00000039728/ENSMUSG00000027568/ENSMUSG00000031980/ENSMUSG00000004902/ENSMUSG00000028542/ENSMUSG00000010064/ENSMUSG00000015405/ENSMUSG00000005360/ENSMUSG00000020932/ENSMUSG00000030096/ENSMUSG00000024935/ENSMUSG00000015401/ENSMUSG00000044708/ENSMUSG00000052026/ENSMUSG00000026360/ENSMUSG00000010122/ENSMUSG00000005357
GO:0002444	GOBP_MYELOID_LEUKOCYTE_MEDIATED_IMMUNITY	87	-0.497715	-1.65834	0.000551073	0.0295299	0.0275411	2541	tags=32%, list=14%, signal=28%	ENSMUSG00000071489/ENSMUSG00000000290/ENSMUSG00000028341/ENSMUSG00000034342/ENSMUSG00000050732/ENSMUSG00000026656/ENSMUSG00000002111/ENSMUSG00000018500/ENSMUSG00000042228/ENSMUSG00000057948/ENSMUSG00000024164/ENSMUSG00000053158/ENSMUSG00000040528/ENSMUSG00000001123/ENSMUSG00000076612/ENSMUSG00000021678/ENSMUSG00000040296/ENSMUSG00000039315/ENSMUSG00000056529/ENSMUSG00000033220/ENSMUSG00000015090/…
GO:0021515	GOBP_CELL_DIFFERENTIATION_IN_SPINAL_CORD	33	0.755231	1.76835	0.000588274	0.0306737	0.0286078	1685	tags=27%, list=9%, signal=25%	ENSMUSG00000018698/ENSMUSG00000096014/ENSMUSG00000048402/ENSMUSG00000027434/ENSMUSG00000039830/ENSMUSG00000028717/ENSMUSG00000021318/ENSMUSG00000027314/ENSMUSG00000015053
GO:0051703	GOBP_BIOLOGICAL_PROCESS_INVOLVED_IN_INTRASPECIES_INTERACTION_BETWEEN_ORGANISMS	43	0.737285	1.80076	0.00061	0.0315825	0.0294554	1998	tags=21%, list=11%, signal=19%	ENSMUSG00000058665/ENSMUSG00000020838/ENSMUSG00000070880/ENSMUSG00000045903/ENSMUSG00000032496/ENSMUSG00000037541/ENSMUSG00000009545/ENSMUSG00000023992/ENSMUSG00000038738
GO:0009712	GOBP_CATECHOL_CONTAINING_COMPOUND_METABOLIC_PROCESS	47	0.704109	1.74749	0.000617876	0.0317666	0.0296271	2005	tags=34%, list=11%, signal=30%	ENSMUSG00000059003/ENSMUSG00000020182/ENSMUSG00000015619/ENSMUSG00000029819/ENSMUSG00000022489/ENSMUSG00000027360/ENSMUSG00000040147/ENSMUSG00000078651/ENSMUSG00000057880/ENSMUSG00000039904/ENSMUSG00000024935/ENSMUSG00000027931/ENSMUSG00000032259/ENSMUSG00000037580/ENSMUSG00000071679/ENSMUSG00000028172
GO:0050867	GOBP_POSITIVE_REGULATION_OF_CELL_ACTIVATION	273	-0.369828	-1.41164	0.000634473	0.0323934	0.0302117	1991	tags=22%, list=11%, signal=20%	ENSMUSG00000022952/ENSMUSG00000039323/ENSMUSG00000051498/ENSMUSG00000022488/ENSMUSG00000038037/ENSMUSG00000016409/ENSMUSG00000018500/ENSMUSG00000042228/ENSMUSG00000025473/ENSMUSG00000031497/ENSMUSG00000004266/ENSMUSG00000001123/ENSMUSG00000076612/ENSMUSG00000051212/ENSMUSG00000021678/ENSMUSG00000046207/ENSMUSG00000029075/ENSMUSG00000052142/ENSMUSG00000017550/ENSMUSG00000002603/ENSMUSG00000045322/…
GO:0015804	GOBP_NEUTRAL_AMINO_ACID_TRANSPORT	45	0.719965	1.77353	0.00064723	0.0328168	0.0306066	2039	tags=33%, list=11%, signal=30%	ENSMUSG00000037771/ENSMUSG00000030495/ENSMUSG00000005089/ENSMUSG00000039728/ENSMUSG00000020782/ENSMUSG00000028542/ENSMUSG00000010064/ENSMUSG00000015405/ENSMUSG00000005360/ENSMUSG00000030096/ENSMUSG00000024935/ENSMUSG00000015401/ENSMUSG00000052026/ENSMUSG00000026360/ENSMUSG00000005357
GO:1903825	GOBP_ORGANIC_ACID_TRANSMEMBRANE_TRANSPORT	134	0.565549	1.60132	0.000663066	0.0333895	0.0311407	2237	tags=20%, list=12%, signal=18%	ENSMUSG00000037771/ENSMUSG00000019828/ENSMUSG00000030495/ENSMUSG00000005089/ENSMUSG00000039728/ENSMUSG00000027568/ENSMUSG00000035472/ENSMUSG00000031980/ENSMUSG00000032988/ENSMUSG00000004902/ENSMUSG00000028542/ENSMUSG00000010064/ENSMUSG00000015405/ENSMUSG00000005360/ENSMUSG00000020932/ENSMUSG00000030096/ENSMUSG00000024935/ENSMUSG00000040152/ENSMUSG00000015401/ENSMUSG00000044708/ENSMUSG00000052026/…
GO:0030888	GOBP_REGULATION_OF_B_CELL_PROLIFERATION	54	-0.577712	-1.79448	0.00067344	0.0336812	0.0314127	2013	tags=35%, list=11%, signal=31%	ENSMUSG00000026656/ENSMUSG00000031628/ENSMUSG00000022488/ENSMUSG00000042228/ENSMUSG00000031497/ENSMUSG00000090272/ENSMUSG00000051212/ENSMUSG00000029075/ENSMUSG00000017550/ENSMUSG00000045322/ENSMUSG00000010142/ENSMUSG00000018168/ENSMUSG00000026395/ENSMUSG00000017697/ENSMUSG00000017652/ENSMUSG00000024610/ENSMUSG00000030579/ENSMUSG00000031101/ENSMUSG00000073489
GO:0032728	GOBP_POSITIVE_REGULATION_OF_INTERFERON_BETA_PRODUCTION	39	-0.629728	-1.8524	0.000694668	0.0343135	0.0320025	3336	tags=46%, list=18%, signal=38%	ENSMUSG00000054717/ENSMUSG00000034453/ENSMUSG00000035834/ENSMUSG00000047123/ENSMUSG00000027427/ENSMUSG00000029771/ENSMUSG00000027995/ENSMUSG00000032690/ENSMUSG00000031639/ENSMUSG00000040296/ENSMUSG00000045322/ENSMUSG00000018899/ENSMUSG00000026896/ENSMUSG00000017830/ENSMUSG00000025498/ENSMUSG00000052776/ENSMUSG00000032661/ENSMUSG00000035692
GO:0060065	GOBP_UTERUS_DEVELOPMENT	15	0.864039	1.75712	0.000698326	0.0343135	0.0320025	136	tags=13%, list=1%, signal=13%	ENSMUSG00000018698/ENSMUSG00000015619
GO:0048663	GOBP_NEURON_FATE_COMMITMENT	42	0.706165	1.71553	0.000700086	0.0343135	0.0320025	1884	tags=29%, list=10%, signal=26%	ENSMUSG00000047143/ENSMUSG00000096014/ENSMUSG00000048402/ENSMUSG00000046160/ENSMUSG00000027434/ENSMUSG00000039830/ENSMUSG00000043439/ENSMUSG00000021318/ENSMUSG00000027168/ENSMUSG00000027314/ENSMUSG00000015053/ENSMUSG00000038331
GO:0071599	GOBP_OTIC_VESICLE_DEVELOPMENT	12	0.881432	1.70764	0.000705346	0.0343424	0.0320295	1208	tags=67%, list=7%, signal=62%	ENSMUSG00000015619/ENSMUSG00000026976/ENSMUSG00000036923/ENSMUSG00000010175/ENSMUSG00000030849/ENSMUSG00000021732/ENSMUSG00000019986/ENSMUSG00000000567
GO:0048525	GOBP_NEGATIVE_REGULATION_OF_VIRAL_PROCESS	71	-0.548803	-1.75722	0.000737913	0.0354584	0.0330703	1749	tags=32%, list=10%, signal=29%	ENSMUSG00000029826/ENSMUSG00000024691/ENSMUSG00000000275/ENSMUSG00000060441/ENSMUSG00000063268/ENSMUSG00000024079/ENSMUSG00000050747/ENSMUSG00000025492/ENSMUSG00000057143/ENSMUSG00000026896/ENSMUSG00000017002/ENSMUSG00000030966/ENSMUSG00000023341/ENSMUSG00000009585/ENSMUSG00000026104/ENSMUSG00000022504/ENSMUSG00000020641/ENSMUSG00000041827/ENSMUSG00000052776/ENSMUSG00000032661/ENSMUSG00000046718/…
GO:0015849	GOBP_ORGANIC_ACID_TRANSPORT	252	0.505431	1.5082	0.000735586	0.0354584	0.0330703	2274	tags=18%, list=13%, signal=16%	ENSMUSG00000037771/ENSMUSG00000019828/ENSMUSG00000027359/ENSMUSG00000030307/ENSMUSG00000030495/ENSMUSG00000005089/ENSMUSG00000029219/ENSMUSG00000039728/ENSMUSG00000027568/ENSMUSG00000035472/ENSMUSG00000031980/ENSMUSG00000020782/ENSMUSG00000032988/ENSMUSG00000004902/ENSMUSG00000039783/ENSMUSG00000028542/ENSMUSG00000010064/ENSMUSG00000050953/ENSMUSG00000030235/ENSMUSG00000041193/ENSMUSG00000015405/…
GO:0021517	GOBP_VENTRAL_SPINAL_CORD_DEVELOPMENT	33	0.749153	1.75412	0.000752414	0.0359205	0.0335012	1685	tags=27%, list=9%, signal=25%	ENSMUSG00000018698/ENSMUSG00000096014/ENSMUSG00000048402/ENSMUSG00000027434/ENSMUSG00000039830/ENSMUSG00000021318/ENSMUSG00000027168/ENSMUSG00000027314/ENSMUSG00000015053
GO:0032608	GOBP_INTERFERON_BETA_PRODUCTION	55	-0.566432	-1.76993	0.000758256	0.0359658	0.0335435	2291	tags=31%, list=13%, signal=27%	ENSMUSG00000027427/ENSMUSG00000029771/ENSMUSG00000027995/ENSMUSG00000032690/ENSMUSG00000031639/ENSMUSG00000026946/ENSMUSG00000021264/ENSMUSG00000040296/ENSMUSG00000045322/ENSMUSG00000018899/ENSMUSG00000026896/ENSMUSG00000017830/ENSMUSG00000025498/ENSMUSG00000052776/ENSMUSG00000058818/ENSMUSG00000032661/ENSMUSG00000035692
GO:0009065	GOBP_GLUTAMINE_FAMILY_AMINO_ACID_CATABOLIC_PROCESS	21	0.814401	1.74932	0.000792879	0.0368939	0.0344091	22	tags=10%, list=0%, signal=10%	ENSMUSG00000026787/ENSMUSG00000070880
GO:0072070	GOBP_LOOP_OF_HENLE_DEVELOPMENT	10	0.906849	1.70359	0.000787309	0.0368939	0.0344091	862	tags=60%, list=5%, signal=57%	ENSMUSG00000045515/ENSMUSG00000022382/ENSMUSG00000001504/ENSMUSG00000060969/ENSMUSG00000031734/ENSMUSG00000048001
GO:0030901	GOBP_MIDBRAIN_DEVELOPMENT	75	0.639921	1.69321	0.000790155	0.0368939	0.0344091	2163	tags=16%, list=12%, signal=14%	ENSMUSG00000058665/ENSMUSG00000039095/ENSMUSG00000026805/ENSMUSG00000021848/ENSMUSG00000030849/ENSMUSG00000040147/ENSMUSG00000027996/ENSMUSG00000004558/ENSMUSG00000000125/ENSMUSG00000034336/ENSMUSG00000033538/ENSMUSG00000028927
GO:0050777	GOBP_NEGATIVE_REGULATION_OF_IMMUNE_RESPONSE	139	-0.432344	-1.54571	0.000812823	0.0375841	0.0350528	2321	tags=31%, list=13%, signal=27%	ENSMUSG00000042677/ENSMUSG00000020227/ENSMUSG00000020399/ENSMUSG00000075701/ENSMUSG00000031399/ENSMUSG00000026656/ENSMUSG00000022876/ENSMUSG00000026946/ENSMUSG00000022488/ENSMUSG00000002111/ENSMUSG00000051596/ENSMUSG00000000440/ENSMUSG00000042228/ENSMUSG00000040033/ENSMUSG00000004266/ENSMUSG00000001123/ENSMUSG00000030158/ENSMUSG00000019989/ENSMUSG00000005465/ENSMUSG00000026395/ENSMUSG00000055994/…
GO:0072028	GOBP_NEPHRON_MORPHOGENESIS	67	0.643729	1.6857	0.000846194	0.0388826	0.0362639	1774	tags=30%, list=10%, signal=27%	ENSMUSG00000018698/ENSMUSG00000015619/ENSMUSG00000024134/ENSMUSG00000001504/ENSMUSG00000068122/ENSMUSG00000062209/ENSMUSG00000026976/ENSMUSG00000031980/ENSMUSG00000031665/ENSMUSG00000060969/ENSMUSG00000031734/ENSMUSG00000040998/ENSMUSG00000015957/ENSMUSG00000019986/ENSMUSG00000048001/ENSMUSG00000000567/ENSMUSG00000021318/ENSMUSG00000051159/ENSMUSG00000078302/ENSMUSG00000036862
GO:0042136	GOBP_NEUROTRANSMITTER_BIOSYNTHETIC_PROCESS	9	0.907667	1.68302	0.000879234	0.0400888	0.0373888	22	tags=22%, list=0%, signal=22%	ENSMUSG00000026787/ENSMUSG00000070880
GO:0048592	GOBP_EYE_MORPHOGENESIS	130	0.5704	1.609	0.00088335	0.0400888	0.0373888	2482	tags=20%, list=14%, signal=17%	ENSMUSG00000018698/ENSMUSG00000025927/ENSMUSG00000038805/ENSMUSG00000036192/ENSMUSG00000096014/ENSMUSG00000035403/ENSMUSG00000010175/ENSMUSG00000019986/ENSMUSG00000024842/ENSMUSG00000032537/ENSMUSG00000049580/ENSMUSG00000000567/ENSMUSG00000021318/ENSMUSG00000027168/ENSMUSG00000056174/ENSMUSG00000024935/ENSMUSG00000063681/ENSMUSG00000075012/ENSMUSG00000050272/ENSMUSG00000061436/ENSMUSG00000071757/…
GO:0019886	GOBP_ANTIGEN_PROCESSING_AND_PRESENTATION_OF_EXOGENOUS_PEPTIDE_ANTIGEN_VIA_MHC_CLASS_II	18	-0.76049	-1.84289	0.000925211	0.0414765	0.0386831	909	tags=39%, list=5%, signal=37%	ENSMUSG00000026656/ENSMUSG00000058715/ENSMUSG00000060586/ENSMUSG00000024610/ENSMUSG00000060802/ENSMUSG00000036594/ENSMUSG00000073421
GO:0002702	GOBP_POSITIVE_REGULATION_OF_PRODUCTION_OF_MOLECULAR_MEDIATOR_OF_IMMUNE_RESPONSE	91	-0.495577	-1.64675	0.000921528	0.0414765	0.0386831	1306	tags=26%, list=7%, signal=25%	ENSMUSG00000021678/ENSMUSG00000029075/ENSMUSG00000040296/ENSMUSG00000017550/ENSMUSG00000002603/ENSMUSG00000045322/ENSMUSG00000026395/ENSMUSG00000039315/ENSMUSG00000055994/ENSMUSG00000016206/ENSMUSG00000017652/ENSMUSG00000089669/ENSMUSG00000024610/ENSMUSG00000067212/ENSMUSG00000060802/ENSMUSG00000079507/ENSMUSG00000020641/ENSMUSG00000058818/ENSMUSG00000031101/ENSMUSG00000079293/ENSMUSG00000042333/…
GO:0015711	GOBP_ORGANIC_ANION_TRANSPORT	276	0.495045	1.48371	0.000983671	0.04383	0.040878	2949	tags=22%, list=16%, signal=19%	ENSMUSG00000037771/ENSMUSG00000019828/ENSMUSG00000030307/ENSMUSG00000030495/ENSMUSG00000005089/ENSMUSG00000029219/ENSMUSG00000040693/ENSMUSG00000039728/ENSMUSG00000027568/ENSMUSG00000035472/ENSMUSG00000031980/ENSMUSG00000032988/ENSMUSG00000004902/ENSMUSG00000039783/ENSMUSG00000028542/ENSMUSG00000010064/ENSMUSG00000026904/ENSMUSG00000050953/ENSMUSG00000030235/ENSMUSG00000041193/ENSMUSG00000015405/…
GO:0048706	GOBP_EMBRYONIC_SKELETAL_SYSTEM_DEVELOPMENT	94	0.594185	1.61525	0.000999849	0.0441863	0.0412103	2120	tags=21%, list=12%, signal=19%	ENSMUSG00000018698/ENSMUSG00000014030/ENSMUSG00000031737/ENSMUSG00000024134/ENSMUSG00000038700/ENSMUSG00000056648/ENSMUSG00000030657/ENSMUSG00000015957/ENSMUSG00000026668/ENSMUSG00000032087/ENSMUSG00000030849/ENSMUSG00000038253/ENSMUSG00000043342/ENSMUSG00000021318/ENSMUSG00000010051/ENSMUSG00000027661/ENSMUSG00000038331/ENSMUSG00000034121/ENSMUSG00000022770/ENSMUSG00000027833
GO:0060560	GOBP_DEVELOPMENTAL_GROWTH_INVOLVED_IN_MORPHOGENESIS	225	0.514063	1.51915	0.00100369	0.0441863	0.0412103	2469	tags=14%, list=14%, signal=12%	ENSMUSG00000000247/ENSMUSG00000018698/ENSMUSG00000074923/ENSMUSG00000029602/ENSMUSG00000034384/ENSMUSG00000022382/ENSMUSG00000031665/ENSMUSG00000041710/ENSMUSG00000015957/ENSMUSG00000030849/ENSMUSG00000021732/ENSMUSG00000020902/ENSMUSG00000058420/ENSMUSG00000000861/ENSMUSG00000028635/ENSMUSG00000000567/ENSMUSG00000060534/ENSMUSG00000001227/ENSMUSG00000027996/ENSMUSG00000045092/ENSMUSG00000031292/…
GO:0071542	GOBP_DOPAMINERGIC_NEURON_DIFFERENTIATION	25	0.7789	1.72626	0.00103255	0.0443648	0.0413768	1875	tags=24%, list=10%, signal=22%	ENSMUSG00000058665/ENSMUSG00000047143/ENSMUSG00000021848/ENSMUSG00000027996/ENSMUSG00000000125/ENSMUSG00000031380
GO:0021516	GOBP_DORSAL_SPINAL_CORD_DEVELOPMENT	11	0.892858	1.69751	0.00103721	0.0443648	0.0413768	723	tags=36%, list=4%, signal=35%	ENSMUSG00000018698/ENSMUSG00000056648/ENSMUSG00000028717/ENSMUSG00000010175
GO:0017158	GOBP_REGULATION_OF_CALCIUM_ION_DEPENDENT_EXOCYTOSIS	38	0.712413	1.691	0.00104154	0.0443648	0.0413768	892	tags=21%, list=5%, signal=20%	ENSMUSG00000047507/ENSMUSG00000027220/ENSMUSG00000020866/ENSMUSG00000052301/ENSMUSG00000020848/ENSMUSG00000063260/ENSMUSG00000029868/ENSMUSG00000058420
GO:0098976	GOBP_EXCITATORY_CHEMICAL_SYNAPTIC_TRANSMISSION	9	0.904447	1.67705	0.00104456	0.0443648	0.0413768	1320	tags=56%, list=7%, signal=52%	ENSMUSG00000030209/ENSMUSG00000059003/ENSMUSG00000020734/ENSMUSG00000002771/ENSMUSG00000053930
GO:0045471	GOBP_RESPONSE_TO_ETHANOL	97	0.597059	1.63059	0.001047	0.0443648	0.0413768	1789	tags=20%, list=10%, signal=18%	ENSMUSG00000030209/ENSMUSG00000059003/ENSMUSG00000000263/ENSMUSG00000018589/ENSMUSG00000015619/ENSMUSG00000045573/ENSMUSG00000030043/ENSMUSG00000029778/ENSMUSG00000055301/ENSMUSG00000030849/ENSMUSG00000040147/ENSMUSG00000057880/ENSMUSG00000022512/ENSMUSG00000054612/ENSMUSG00000022878/ENSMUSG00000031613/ENSMUSG00000030287/ENSMUSG00000032259/ENSMUSG00000026360
GO:0018958	GOBP_PHENOL_CONTAINING_COMPOUND_METABOLIC_PROCESS	85	0.605522	1.62195	0.0010242	0.0443648	0.0413768	2005	tags=27%, list=11%, signal=24%	ENSMUSG00000059003/ENSMUSG00000006764/ENSMUSG00000020182/ENSMUSG00000015619/ENSMUSG00000029819/ENSMUSG00000007682/ENSMUSG00000026976/ENSMUSG00000022489/ENSMUSG00000027360/ENSMUSG00000030235/ENSMUSG00000040147/ENSMUSG00000078651/ENSMUSG00000057880/ENSMUSG00000039904/ENSMUSG00000024935/ENSMUSG00000051159/ENSMUSG00000035183/ENSMUSG00000027931/ENSMUSG00000032259/ENSMUSG00000037580/ENSMUSG00000071679/…
GO:0001501	GOBP_SKELETAL_SYSTEM_DEVELOPMENT	424	0.449874	1.3757	0.00104998	0.0443648	0.0413768	2219	tags=16%, list=12%, signal=15%	ENSMUSG00000058665/ENSMUSG00000018698/ENSMUSG00000014030/ENSMUSG00000031737/ENSMUSG00000022382/ENSMUSG00000048402/ENSMUSG00000024134/ENSMUSG00000054252/ENSMUSG00000038700/ENSMUSG00000056648/ENSMUSG00000019301/ENSMUSG00000028717/ENSMUSG00000072663/ENSMUSG00000004894/ENSMUSG00000032496/ENSMUSG00000054675/ENSMUSG00000030657/ENSMUSG00000003436/ENSMUSG00000015957/ENSMUSG00000047897/ENSMUSG00000026668/…
GO:0021510	GOBP_SPINAL_CORD_DEVELOPMENT	78	0.628119	1.66234	0.00108288	0.0454933	0.0424293	1685	tags=18%, list=9%, signal=16%	ENSMUSG00000018698/ENSMUSG00000096014/ENSMUSG00000048402/ENSMUSG00000027434/ENSMUSG00000039830/ENSMUSG00000056648/ENSMUSG00000028717/ENSMUSG00000020037/ENSMUSG00000010175/ENSMUSG00000021318/ENSMUSG00000060534/ENSMUSG00000027168/ENSMUSG00000027314/ENSMUSG00000015053
GO:0048701	GOBP_EMBRYONIC_CRANIAL_SKELETON_MORPHOGENESIS	39	0.726594	1.73433	0.00111033	0.045913	0.0428208	1230	tags=15%, list=7%, signal=14%	ENSMUSG00000018698/ENSMUSG00000014030/ENSMUSG00000031737/ENSMUSG00000024134/ENSMUSG00000030849/ENSMUSG00000021318
GO:1990403	GOBP_EMBRYONIC_BRAIN_DEVELOPMENT	17	0.834127	1.72668	0.0011192	0.045913	0.0428208	76	tags=12%, list=0%, signal=12%	ENSMUSG00000058665/ENSMUSG00000039095
GO:2000179	GOBP_POSITIVE_REGULATION_OF_NEURAL_PRECURSOR_CELL_PROLIFERATION	44	0.681408	1.67377	0.00111907	0.045913	0.0428208	1949	tags=32%, list=11%, signal=28%	ENSMUSG00000000247/ENSMUSG00000018698/ENSMUSG00000047143/ENSMUSG00000031778/ENSMUSG00000010175/ENSMUSG00000043448/ENSMUSG00000021318/ENSMUSG00000027168/ENSMUSG00000098132/ENSMUSG00000031520/ENSMUSG00000027314/ENSMUSG00000032259/ENSMUSG00000049551/ENSMUSG00000025407
GO:0042100	GOBP_B_CELL_PROLIFERATION	65	-0.5241	-1.66731	0.00110552	0.045913	0.0428208	2013	tags=32%, list=11%, signal=29%	ENSMUSG00000026656/ENSMUSG00000031628/ENSMUSG00000022488/ENSMUSG00000042228/ENSMUSG00000031497/ENSMUSG00000090272/ENSMUSG00000051212/ENSMUSG00000029075/ENSMUSG00000017550/ENSMUSG00000003379/ENSMUSG00000045322/ENSMUSG00000010142/ENSMUSG00000018168/ENSMUSG00000026395/ENSMUSG00000017697/ENSMUSG00000017652/ENSMUSG00000024610/ENSMUSG00000030579/ENSMUSG00000031101/ENSMUSG00000021624/ENSMUSG00000073489
GO:0050905	GOBP_NEUROMUSCULAR_PROCESS	130	0.567032	1.5995	0.00112409	0.045913	0.0428208	2277	tags=22%, list=13%, signal=20%	ENSMUSG00000059003/ENSMUSG00000000263/ENSMUSG00000020908/ENSMUSG00000045573/ENSMUSG00000053093/ENSMUSG00000045871/ENSMUSG00000001988/ENSMUSG00000020734/ENSMUSG00000041309/ENSMUSG00000006457/ENSMUSG00000026418/ENSMUSG00000002771/ENSMUSG00000012819/ENSMUSG00000005360/ENSMUSG00000041695/ENSMUSG00000007122/ENSMUSG00000020216/ENSMUSG00000048904/ENSMUSG00000052613/ENSMUSG00000009545/ENSMUSG00000032259/…
GO:0048382	GOBP_MESENDODERM_DEVELOPMENT	5	0.957185	1.604	0.00118271	0.0480402	0.0448047	16	tags=20%, list=0%, signal=20%	ENSMUSG00000018698
GO:2001198	GOBP_REGULATION_OF_DENDRITIC_CELL_DIFFERENTIATION	14	-0.787702	-1.82681	0.00121006	0.048412	0.0451514	2013	tags=50%, list=11%, signal=44%	ENSMUSG00000026656/ENSMUSG00000001123/ENSMUSG00000056501/ENSMUSG00000016206/ENSMUSG00000073411/ENSMUSG00000058818/ENSMUSG00000060550
GO:0060042	GOBP_RETINA_MORPHOGENESIS_IN_CAMERA_TYPE_EYE	47	0.689545	1.71135	0.0012182	0.048412	0.0451514	2387	tags=34%, list=13%, signal=30%	ENSMUSG00000018698/ENSMUSG00000025927/ENSMUSG00000036192/ENSMUSG00000035403/ENSMUSG00000010175/ENSMUSG00000019986/ENSMUSG00000024842/ENSMUSG00000000567/ENSMUSG00000024935/ENSMUSG00000063681/ENSMUSG00000075012/ENSMUSG00000050272/ENSMUSG00000061436/ENSMUSG00000071757/ENSMUSG00000071648/ENSMUSG00000021013
GO:0035637	GOBP_MULTICELLULAR_ORGANISMAL_SIGNALING	141	0.552691	1.58093	0.00121256	0.048412	0.0451514	2874	tags=26%, list=16%, signal=22%	ENSMUSG00000000263/ENSMUSG00000020866/ENSMUSG00000060882/ENSMUSG00000031980/ENSMUSG00000044393/ENSMUSG00000032892/ENSMUSG00000031734/ENSMUSG00000021647/ENSMUSG00000066189/ENSMUSG00000053395/ENSMUSG00000050953/ENSMUSG00000045534/ENSMUSG00000051136/ENSMUSG00000020723/ENSMUSG00000015405/ENSMUSG00000038583/ENSMUSG00000075318/ENSMUSG00000041695/ENSMUSG00000090122/ENSMUSG00000009545/ENSMUSG00000045092/…
GO:0097485	GOBP_NEURON_PROJECTION_GUIDANCE	211	0.523624	1.54583	0.00120782	0.048412	0.0451514	2762	tags=18%, list=15%, signal=16%	ENSMUSG00000000247/ENSMUSG00000018698/ENSMUSG00000019230/ENSMUSG00000021848/ENSMUSG00000015619/ENSMUSG00000048402/ENSMUSG00000055003/ENSMUSG00000028039/ENSMUSG00000003934/ENSMUSG00000039488/ENSMUSG00000063626/ENSMUSG00000032087/ENSMUSG00000029859/ENSMUSG00000020902/ENSMUSG00000028876/ENSMUSG00000032537/ENSMUSG00000030411/ENSMUSG00000030223/ENSMUSG00000030092/ENSMUSG00000021318/ENSMUSG00000060534/…
GO:0021527	GOBP_SPINAL_CORD_ASSOCIATION_NEURON_DIFFERENTIATION	5	0.956733	1.60324	0.00124796	0.049328	0.0460058	383	tags=40%, list=2%, signal=39%	ENSMUSG00000018698/ENSMUSG00000028717

## Sheet: Sp5C_oe_c5_gobp_gsea
ID	Description	setSize	enrichmentScore	NES	pvalue	p.adjust	qvalue	rank	leading_edge	core_enrichment
GO:0006952	GOBP_DEFENSE_RESPONSE	450	0.47892	2.0589	3.45304e-15	2.1029e-11	1.91734e-11	1293	tags=28%, list=16%, signal=25%	ENSMUSG00000068129/ENSMUSG00000030789/ENSMUSG00000053318/ENSMUSG00000079293/ENSMUSG00000039899/ENSMUSG00000073489/ENSMUSG00000016024/ENSMUSG00000004707/ENSMUSG00000015340/ENSMUSG00000026395/ENSMUSG00000026069/ENSMUSG00000031264/ENSMUSG00000069516/ENSMUSG00000035000/ENSMUSG00000026193/ENSMUSG00000043017/ENSMUSG00000026365/ENSMUSG00000037379/ENSMUSG00000008845/ENSMUSG00000031165/ENSMUSG00000032487/…
GO:0006955	GOBP_IMMUNE_RESPONSE	420	0.483908	2.06809	2.77308e-14	8.44403e-11	7.69895e-11	1141	tags=26%, list=14%, signal=24%	ENSMUSG00000068129/ENSMUSG00000053318/ENSMUSG00000026043/ENSMUSG00000079293/ENSMUSG00000036594/ENSMUSG00000039899/ENSMUSG00000073489/ENSMUSG00000016024/ENSMUSG00000004707/ENSMUSG00000015340/ENSMUSG00000026395/ENSMUSG00000026069/ENSMUSG00000031264/ENSMUSG00000069516/ENSMUSG00000036526/ENSMUSG00000026365/ENSMUSG00000037379/ENSMUSG00000031165/ENSMUSG00000028874/ENSMUSG00000026712/ENSMUSG00000026656/…
GO:0044419	GOBP_BIOLOGICAL_PROCESS_INVOLVED_IN_INTERSPECIES_INTERACTION_BETWEEN_ORGANISMS	410	0.46829	1.99697	1.33076e-12	2.70143e-09	2.46307e-09	1191	tags=26%, list=15%, signal=24%	ENSMUSG00000030789/ENSMUSG00000053318/ENSMUSG00000079293/ENSMUSG00000039899/ENSMUSG00000073489/ENSMUSG00000016024/ENSMUSG00000004707/ENSMUSG00000015340/ENSMUSG00000026395/ENSMUSG00000031264/ENSMUSG00000069516/ENSMUSG00000026193/ENSMUSG00000043017/ENSMUSG00000026365/ENSMUSG00000037379/ENSMUSG00000031165/ENSMUSG00000032487/ENSMUSG00000028874/ENSMUSG00000026712/ENSMUSG00000026656/ENSMUSG00000030124/…
GO:0001775	GOBP_CELL_ACTIVATION	326	0.49483	2.0586	1.09567e-11	1.39447e-08	1.27143e-08	996	tags=25%, list=12%, signal=23%	ENSMUSG00000068129/ENSMUSG00000053318/ENSMUSG00000026043/ENSMUSG00000079293/ENSMUSG00000036594/ENSMUSG00000039899/ENSMUSG00000073489/ENSMUSG00000016024/ENSMUSG00000004707/ENSMUSG00000026395/ENSMUSG00000029816/ENSMUSG00000026069/ENSMUSG00000031264/ENSMUSG00000036526/ENSMUSG00000035000/ENSMUSG00000026193/ENSMUSG00000031165/ENSMUSG00000028874/ENSMUSG00000057722/ENSMUSG00000026656/ENSMUSG00000030124/…
GO:0051240	GOBP_POSITIVE_REGULATION_OF_MULTICELLULAR_ORGANISMAL_PROCESS	500	0.434622	1.882	1.14489e-11	1.39447e-08	1.27143e-08	1294	tags=29%, list=16%, signal=26%	ENSMUSG00000068129/ENSMUSG00000030789/ENSMUSG00000004885/ENSMUSG00000079293/ENSMUSG00000033227/ENSMUSG00000073489/ENSMUSG00000016024/ENSMUSG00000004707/ENSMUSG00000015340/ENSMUSG00000026395/ENSMUSG00000026069/ENSMUSG00000024087/ENSMUSG00000031264/ENSMUSG00000008999/ENSMUSG00000036526/ENSMUSG00000026193/ENSMUSG00000037379/ENSMUSG00000032487/ENSMUSG00000001506/ENSMUSG00000028874/ENSMUSG00000057722/…
GO:0022610	GOBP_BIOLOGICAL_ADHESION	473	0.441923	1.90654	2.61001e-11	2.64916e-08	2.4154e-08	1608	tags=33%, list=20%, signal=28%	ENSMUSG00000030789/ENSMUSG00000026043/ENSMUSG00000079293/ENSMUSG00000036594/ENSMUSG00000039899/ENSMUSG00000056569/ENSMUSG00000004707/ENSMUSG00000026395/ENSMUSG00000029816/ENSMUSG00000024087/ENSMUSG00000008999/ENSMUSG00000036526/ENSMUSG00000035000/ENSMUSG00000026193/ENSMUSG00000037379/ENSMUSG00000026479/ENSMUSG00000001506/ENSMUSG00000066058/ENSMUSG00000026656/ENSMUSG00000030124/ENSMUSG00000027322/…
GO:0051270	GOBP_REGULATION_OF_CELLULAR_COMPONENT_MOVEMENT	355	0.468097	1.97347	4.6903e-11	3.57049e-08	3.25544e-08	1244	tags=28%, list=15%, signal=25%	ENSMUSG00000030789/ENSMUSG00000048373/ENSMUSG00000053318/ENSMUSG00000026043/ENSMUSG00000079293/ENSMUSG00000016024/ENSMUSG00000026395/ENSMUSG00000029816/ENSMUSG00000024087/ENSMUSG00000008999/ENSMUSG00000035000/ENSMUSG00000026193/ENSMUSG00000031165/ENSMUSG00000032487/ENSMUSG00000026479/ENSMUSG00000001506/ENSMUSG00000066058/ENSMUSG00000028874/ENSMUSG00000027399/ENSMUSG00000019929/ENSMUSG00000028864/…
GO:2000026	GOBP_REGULATION_OF_MULTICELLULAR_ORGANISMAL_DEVELOPMENT	469	0.434335	1.86232	4.65626e-11	3.57049e-08	3.25544e-08	1227	tags=27%, list=15%, signal=24%	ENSMUSG00000068129/ENSMUSG00000030789/ENSMUSG00000053318/ENSMUSG00000004885/ENSMUSG00000033227/ENSMUSG00000039899/ENSMUSG00000015340/ENSMUSG00000026395/ENSMUSG00000029816/ENSMUSG00000024087/ENSMUSG00000031264/ENSMUSG00000008999/ENSMUSG00000036526/ENSMUSG00000026193/ENSMUSG00000030218/ENSMUSG00000026656/ENSMUSG00000030124/ENSMUSG00000041710/ENSMUSG00000052821/ENSMUSG00000032690/ENSMUSG00000027399/…
GO:0002682	GOBP_REGULATION_OF_IMMUNE_SYSTEM_PROCESS	412	0.449859	1.92154	1.22261e-10	8.27301e-08	7.54302e-08	1004	tags=22%, list=12%, signal=20%	ENSMUSG00000068129/ENSMUSG00000053318/ENSMUSG00000026043/ENSMUSG00000079293/ENSMUSG00000036594/ENSMUSG00000039899/ENSMUSG00000073489/ENSMUSG00000016024/ENSMUSG00000026395/ENSMUSG00000029816/ENSMUSG00000026069/ENSMUSG00000031264/ENSMUSG00000036526/ENSMUSG00000035000/ENSMUSG00000026193/ENSMUSG00000026365/ENSMUSG00000037379/ENSMUSG00000031165/ENSMUSG00000028874/ENSMUSG00000026656/ENSMUSG00000030124/…
GO:0001944	GOBP_VASCULATURE_DEVELOPMENT	266	0.506208	2.07356	2.43177e-10	1.48095e-07	1.35027e-07	1334	tags=34%, list=16%, signal=30%	ENSMUSG00000030789/ENSMUSG00000048373/ENSMUSG00000026043/ENSMUSG00000015340/ENSMUSG00000029816/ENSMUSG00000024087/ENSMUSG00000008999/ENSMUSG00000026193/ENSMUSG00000032487/ENSMUSG00000001506/ENSMUSG00000057722/ENSMUSG00000052821/ENSMUSG00000027399/ENSMUSG00000019929/ENSMUSG00000028864/ENSMUSG00000051136/ENSMUSG00000036856/ENSMUSG00000032231/ENSMUSG00000064177/ENSMUSG00000029373/ENSMUSG00000004655/…
GO:0001816	GOBP_CYTOKINE_PRODUCTION	221	0.523345	2.09272	1.79958e-09	8.85173e-07	8.07068e-07	1294	tags=34%, list=16%, signal=29%	ENSMUSG00000026043/ENSMUSG00000079293/ENSMUSG00000073489/ENSMUSG00000016024/ENSMUSG00000004707/ENSMUSG00000015340/ENSMUSG00000026395/ENSMUSG00000029816/ENSMUSG00000026069/ENSMUSG00000024087/ENSMUSG00000031264/ENSMUSG00000036526/ENSMUSG00000026193/ENSMUSG00000037379/ENSMUSG00000032487/ENSMUSG00000028874/ENSMUSG00000026656/ENSMUSG00000030124/ENSMUSG00000026177/ENSMUSG00000052776/ENSMUSG00000032690/…
GO:0098542	GOBP_DEFENSE_RESPONSE_TO_OTHER_ORGANISM	278	0.491321	2.02007	1.88953e-09	8.85173e-07	8.07068e-07	1183	tags=27%, list=15%, signal=24%	ENSMUSG00000030789/ENSMUSG00000053318/ENSMUSG00000079293/ENSMUSG00000039899/ENSMUSG00000073489/ENSMUSG00000016024/ENSMUSG00000004707/ENSMUSG00000015340/ENSMUSG00000026395/ENSMUSG00000031264/ENSMUSG00000069516/ENSMUSG00000026365/ENSMUSG00000037379/ENSMUSG00000031165/ENSMUSG00000028874/ENSMUSG00000026712/ENSMUSG00000026656/ENSMUSG00000030124/ENSMUSG00000026177/ENSMUSG00000052776/ENSMUSG00000032690/…
GO:0016477	GOBP_CELL_MIGRATION	495	0.406706	1.75728	1.86161e-09	8.85173e-07	8.07068e-07	1596	tags=31%, list=20%, signal=26%	ENSMUSG00000030789/ENSMUSG00000048373/ENSMUSG00000053318/ENSMUSG00000026043/ENSMUSG00000079293/ENSMUSG00000016024/ENSMUSG00000026395/ENSMUSG00000029816/ENSMUSG00000024087/ENSMUSG00000008999/ENSMUSG00000035000/ENSMUSG00000026193/ENSMUSG00000032487/ENSMUSG00000026479/ENSMUSG00000001506/ENSMUSG00000066058/ENSMUSG00000028874/ENSMUSG00000046500/ENSMUSG00000027399/ENSMUSG00000019929/ENSMUSG00000028864/…
GO:0035239	GOBP_TUBE_MORPHOGENESIS	312	0.465965	1.92354	2.40132e-09	1.04457e-06	9.52401e-07	1336	tags=30%, list=16%, signal=26%	ENSMUSG00000030789/ENSMUSG00000048373/ENSMUSG00000026043/ENSMUSG00000033227/ENSMUSG00000015340/ENSMUSG00000029816/ENSMUSG00000024087/ENSMUSG00000008999/ENSMUSG00000026193/ENSMUSG00000032487/ENSMUSG00000057722/ENSMUSG00000052821/ENSMUSG00000027399/ENSMUSG00000019929/ENSMUSG00000028864/ENSMUSG00000051136/ENSMUSG00000036856/ENSMUSG00000032231/ENSMUSG00000064177/ENSMUSG00000037188/ENSMUSG00000029373/…
GO:0010628	GOBP_POSITIVE_REGULATION_OF_GENE_EXPRESSION	360	0.439652	1.85248	4.1458e-09	1.68319e-06	1.53467e-06	1462	tags=26%, list=18%, signal=22%	ENSMUSG00000030789/ENSMUSG00000079293/ENSMUSG00000033227/ENSMUSG00000029671/ENSMUSG00000073489/ENSMUSG00000016024/ENSMUSG00000004707/ENSMUSG00000015340/ENSMUSG00000026395/ENSMUSG00000026069/ENSMUSG00000024087/ENSMUSG00000008999/ENSMUSG00000036526/ENSMUSG00000026193/ENSMUSG00000037379/ENSMUSG00000032487/ENSMUSG00000066058/ENSMUSG00000068614/ENSMUSG00000028874/ENSMUSG00000026177/ENSMUSG00000052776/…
GO:0035295	GOBP_TUBE_DEVELOPMENT	380	0.434134	1.83645	6.77705e-09	2.57952e-06	2.35191e-06	1336	tags=30%, list=16%, signal=27%	ENSMUSG00000030789/ENSMUSG00000048373/ENSMUSG00000026043/ENSMUSG00000033227/ENSMUSG00000015340/ENSMUSG00000029816/ENSMUSG00000024087/ENSMUSG00000008999/ENSMUSG00000026193/ENSMUSG00000032487/ENSMUSG00000057722/ENSMUSG00000052821/ENSMUSG00000027399/ENSMUSG00000019929/ENSMUSG00000028864/ENSMUSG00000051136/ENSMUSG00000036856/ENSMUSG00000032231/ENSMUSG00000064177/ENSMUSG00000037188/ENSMUSG00000029373/…
GO:0048514	GOBP_BLOOD_VESSEL_MORPHOGENESIS	229	0.505424	2.0379	8.98319e-09	3.2181e-06	2.93414e-06	1564	tags=38%, list=19%, signal=31%	ENSMUSG00000030789/ENSMUSG00000048373/ENSMUSG00000026043/ENSMUSG00000015340/ENSMUSG00000029816/ENSMUSG00000024087/ENSMUSG00000026193/ENSMUSG00000032487/ENSMUSG00000057722/ENSMUSG00000052821/ENSMUSG00000027399/ENSMUSG00000019929/ENSMUSG00000028864/ENSMUSG00000051136/ENSMUSG00000036856/ENSMUSG00000032231/ENSMUSG00000064177/ENSMUSG00000029373/ENSMUSG00000004655/ENSMUSG00000004951/ENSMUSG00000037411/…
GO:0006954	GOBP_INFLAMMATORY_RESPONSE	229	0.503825	2.03145	1.15435e-08	3.90556e-06	3.56094e-06	1288	tags=30%, list=16%, signal=26%	ENSMUSG00000068129/ENSMUSG00000053318/ENSMUSG00000079293/ENSMUSG00000016024/ENSMUSG00000015340/ENSMUSG00000026395/ENSMUSG00000026069/ENSMUSG00000031264/ENSMUSG00000069516/ENSMUSG00000026193/ENSMUSG00000043017/ENSMUSG00000008845/ENSMUSG00000032487/ENSMUSG00000028874/ENSMUSG00000026656/ENSMUSG00000027322/ENSMUSG00000026177/ENSMUSG00000052821/ENSMUSG00000027399/ENSMUSG00000028036/ENSMUSG00000027995/…
GO:0098609	GOBP_CELL_CELL_ADHESION	272	0.476715	1.95764	1.40717e-08	4.51035e-06	4.11237e-06	1608	tags=37%, list=20%, signal=31%	ENSMUSG00000030789/ENSMUSG00000079293/ENSMUSG00000036594/ENSMUSG00000039899/ENSMUSG00000056569/ENSMUSG00000026395/ENSMUSG00000029816/ENSMUSG00000024087/ENSMUSG00000008999/ENSMUSG00000036526/ENSMUSG00000035000/ENSMUSG00000026193/ENSMUSG00000066058/ENSMUSG00000026656/ENSMUSG00000030124/ENSMUSG00000027322/ENSMUSG00000048583/ENSMUSG00000027399/ENSMUSG00000036856/ENSMUSG00000032231/ENSMUSG00000039323/…
GO:0050865	GOBP_REGULATION_OF_CELL_ACTIVATION	183	0.528789	2.0761	1.70008e-08	5.17675e-06	4.71997e-06	986	tags=26%, list=12%, signal=23%	ENSMUSG00000068129/ENSMUSG00000053318/ENSMUSG00000079293/ENSMUSG00000036594/ENSMUSG00000039899/ENSMUSG00000073489/ENSMUSG00000016024/ENSMUSG00000026395/ENSMUSG00000029816/ENSMUSG00000026069/ENSMUSG00000031264/ENSMUSG00000036526/ENSMUSG00000035000/ENSMUSG00000026193/ENSMUSG00000028874/ENSMUSG00000026656/ENSMUSG00000030124/ENSMUSG00000048583/ENSMUSG00000027399/ENSMUSG00000074743/ENSMUSG00000039323/…
GO:0032101	GOBP_REGULATION_OF_RESPONSE_TO_EXTERNAL_STIMULUS	300	0.459508	1.90078	2.08488e-08	6.04615e-06	5.51265e-06	1007	tags=24%, list=12%, signal=22%	ENSMUSG00000068129/ENSMUSG00000053318/ENSMUSG00000079293/ENSMUSG00000039899/ENSMUSG00000073489/ENSMUSG00000016024/ENSMUSG00000026395/ENSMUSG00000026069/ENSMUSG00000031264/ENSMUSG00000035000/ENSMUSG00000026365/ENSMUSG00000032487/ENSMUSG00000066058/ENSMUSG00000028874/ENSMUSG00000026656/ENSMUSG00000030124/ENSMUSG00000052776/ENSMUSG00000027995/ENSMUSG00000028864/ENSMUSG00000074743/ENSMUSG00000051136/…
GO:0042060	GOBP_WOUND_HEALING	154	0.545154	2.09986	8.16532e-08	2.26031e-05	2.06086e-05	1489	tags=38%, list=18%, signal=32%	ENSMUSG00000026043/ENSMUSG00000079293/ENSMUSG00000031255/ENSMUSG00000026193/ENSMUSG00000031165/ENSMUSG00000001506/ENSMUSG00000066058/ENSMUSG00000026177/ENSMUSG00000027399/ENSMUSG00000074743/ENSMUSG00000036856/ENSMUSG00000023224/ENSMUSG00000037188/ENSMUSG00000001131/ENSMUSG00000029373/ENSMUSG00000004951/ENSMUSG00000046223/ENSMUSG00000036480/ENSMUSG00000037411/ENSMUSG00000026175/ENSMUSG00000027536/…
GO:0002683	GOBP_NEGATIVE_REGULATION_OF_IMMUNE_SYSTEM_PROCESS	133	0.576931	2.19152	9.24584e-08	2.44814e-05	2.23212e-05	983	tags=30%, list=12%, signal=27%	ENSMUSG00000068129/ENSMUSG00000053318/ENSMUSG00000026043/ENSMUSG00000039899/ENSMUSG00000073489/ENSMUSG00000026395/ENSMUSG00000029816/ENSMUSG00000026069/ENSMUSG00000031264/ENSMUSG00000035000/ENSMUSG00000028874/ENSMUSG00000026656/ENSMUSG00000030124/ENSMUSG00000052776/ENSMUSG00000040274/ENSMUSG00000023224/ENSMUSG00000053338/ENSMUSG00000036896/ENSMUSG00000028749/ENSMUSG00000003283/ENSMUSG00000026399/…
GO:0002252	GOBP_IMMUNE_EFFECTOR_PROCESS	175	0.516067	2.02375	1.01715e-07	2.58103e-05	2.35328e-05	978	tags=27%, list=12%, signal=24%	ENSMUSG00000053318/ENSMUSG00000079293/ENSMUSG00000036594/ENSMUSG00000039899/ENSMUSG00000016024/ENSMUSG00000004707/ENSMUSG00000026395/ENSMUSG00000031264/ENSMUSG00000026365/ENSMUSG00000037379/ENSMUSG00000031165/ENSMUSG00000028874/ENSMUSG00000026656/ENSMUSG00000030124/ENSMUSG00000026177/ENSMUSG00000023224/ENSMUSG00000026548/ENSMUSG00000015950/ENSMUSG00000038521/ENSMUSG00000015090/ENSMUSG00000031101/…
GO:0050777	GOBP_NEGATIVE_REGULATION_OF_IMMUNE_RESPONSE	58	0.707676	2.35462	1.40614e-07	3.42536e-05	3.12311e-05	588	tags=31%, list=7%, signal=29%	ENSMUSG00000053318/ENSMUSG00000026043/ENSMUSG00000039899/ENSMUSG00000026395/ENSMUSG00000026069/ENSMUSG00000028874/ENSMUSG00000026656/ENSMUSG00000052776/ENSMUSG00000023224/ENSMUSG00000003283/ENSMUSG00000026399/ENSMUSG00000026288/ENSMUSG00000042677/ENSMUSG00000042333/ENSMUSG00000039377/ENSMUSG00000038147/ENSMUSG00000070524/ENSMUSG00000002111
GO:0072359	GOBP_CIRCULATORY_SYSTEM_DEVELOPMENT	382	0.403532	1.71051	3.60491e-07	8.44381e-05	7.69875e-05	1334	tags=28%, list=16%, signal=25%	ENSMUSG00000030789/ENSMUSG00000048373/ENSMUSG00000026043/ENSMUSG00000029671/ENSMUSG00000015340/ENSMUSG00000029816/ENSMUSG00000024087/ENSMUSG00000008999/ENSMUSG00000026193/ENSMUSG00000032487/ENSMUSG00000001506/ENSMUSG00000068614/ENSMUSG00000057722/ENSMUSG00000052821/ENSMUSG00000027399/ENSMUSG00000019929/ENSMUSG00000028864/ENSMUSG00000051136/ENSMUSG00000036856/ENSMUSG00000032231/ENSMUSG00000064177/…
GO:0009611	GOBP_RESPONSE_TO_WOUNDING	186	0.507393	1.98899	3.83325e-07	8.64611e-05	7.8832e-05	1456	tags=36%, list=18%, signal=30%	ENSMUSG00000050896/ENSMUSG00000026043/ENSMUSG00000079293/ENSMUSG00000031255/ENSMUSG00000026193/ENSMUSG00000031165/ENSMUSG00000001506/ENSMUSG00000066058/ENSMUSG00000026177/ENSMUSG00000027399/ENSMUSG00000074743/ENSMUSG00000036856/ENSMUSG00000000562/ENSMUSG00000023224/ENSMUSG00000037188/ENSMUSG00000001131/ENSMUSG00000028072/ENSMUSG00000029373/ENSMUSG00000004951/ENSMUSG00000046223/ENSMUSG00000036480/…
GO:0002274	GOBP_MYELOID_LEUKOCYTE_ACTIVATION	70	0.670642	2.31713	4.63063e-07	0.000100716	9.18291e-05	761	tags=27%, list=9%, signal=25%	ENSMUSG00000068129/ENSMUSG00000016024/ENSMUSG00000026395/ENSMUSG00000026069/ENSMUSG00000031264/ENSMUSG00000026193/ENSMUSG00000028874/ENSMUSG00000026656/ENSMUSG00000026177/ENSMUSG00000027995/ENSMUSG00000015090/ENSMUSG00000058715/ENSMUSG00000049130/ENSMUSG00000042677/ENSMUSG00000036887/ENSMUSG00000038147/ENSMUSG00000002111/ENSMUSG00000029484/ENSMUSG00000033788
GO:0032102	GOBP_NEGATIVE_REGULATION_OF_RESPONSE_TO_EXTERNAL_STIMULUS	127	0.567373	2.14257	6.08221e-07	0.000127726	0.000116456	1007	tags=27%, list=12%, signal=24%	ENSMUSG00000068129/ENSMUSG00000053318/ENSMUSG00000039899/ENSMUSG00000026395/ENSMUSG00000035000/ENSMUSG00000066058/ENSMUSG00000028874/ENSMUSG00000026656/ENSMUSG00000052776/ENSMUSG00000028864/ENSMUSG00000074743/ENSMUSG00000051136/ENSMUSG00000036856/ENSMUSG00000064177/ENSMUSG00000023224/ENSMUSG00000037411/ENSMUSG00000027082/ENSMUSG00000003283/ENSMUSG00000063531/ENSMUSG00000040254/ENSMUSG00000029304/…
GO:0042116	GOBP_MACROPHAGE_ACTIVATION	29	0.796572	2.2504	7.36338e-07	0.000148678	0.000135559	495	tags=38%, list=6%, signal=36%	ENSMUSG00000068129/ENSMUSG00000016024/ENSMUSG00000026395/ENSMUSG00000026069/ENSMUSG00000026656/ENSMUSG00000026177/ENSMUSG00000027995/ENSMUSG00000049130/ENSMUSG00000042677/ENSMUSG00000036887/ENSMUSG00000038147
GO:0001819	GOBP_POSITIVE_REGULATION_OF_CYTOKINE_PRODUCTION	146	0.536983	2.06684	7.56815e-07	0.000148678	0.000135559	1294	tags=36%, list=16%, signal=31%	ENSMUSG00000079293/ENSMUSG00000073489/ENSMUSG00000016024/ENSMUSG00000004707/ENSMUSG00000015340/ENSMUSG00000026395/ENSMUSG00000026069/ENSMUSG00000024087/ENSMUSG00000036526/ENSMUSG00000037379/ENSMUSG00000032487/ENSMUSG00000028874/ENSMUSG00000026177/ENSMUSG00000052776/ENSMUSG00000032690/ENSMUSG00000027399/ENSMUSG00000027995/ENSMUSG00000028864/ENSMUSG00000044583/ENSMUSG00000029373/ENSMUSG00000004951/…
GO:0040017	GOBP_POSITIVE_REGULATION_OF_LOCOMOTION	191	0.49761	1.95266	8.66802e-07	0.000164963	0.000150407	1036	tags=29%, list=13%, signal=26%	ENSMUSG00000030789/ENSMUSG00000048373/ENSMUSG00000079293/ENSMUSG00000016024/ENSMUSG00000026395/ENSMUSG00000029816/ENSMUSG00000024087/ENSMUSG00000008999/ENSMUSG00000026193/ENSMUSG00000032487/ENSMUSG00000026479/ENSMUSG00000001506/ENSMUSG00000028874/ENSMUSG00000027399/ENSMUSG00000028864/ENSMUSG00000004951/ENSMUSG00000036480/ENSMUSG00000037411/ENSMUSG00000026175/ENSMUSG00000042190/ENSMUSG00000027907/…
GO:0034097	GOBP_RESPONSE_TO_CYTOKINE	270	0.434107	1.77846	1.27073e-06	0.000234508	0.000213816	1276	tags=26%, list=16%, signal=23%	ENSMUSG00000026043/ENSMUSG00000073489/ENSMUSG00000026395/ENSMUSG00000026069/ENSMUSG00000024087/ENSMUSG00000031264/ENSMUSG00000031165/ENSMUSG00000032487/ENSMUSG00000001506/ENSMUSG00000057722/ENSMUSG00000026712/ENSMUSG00000026177/ENSMUSG00000052776/ENSMUSG00000032690/ENSMUSG00000027399/ENSMUSG00000027995/ENSMUSG00000028270/ENSMUSG00000001131/ENSMUSG00000029373/ENSMUSG00000031304/ENSMUSG00000026896/…
GO:0051241	GOBP_NEGATIVE_REGULATION_OF_MULTICELLULAR_ORGANISMAL_PROCESS	323	0.422248	1.7571	1.36718e-06	0.000236104	0.000215271	1457	tags=32%, list=18%, signal=27%	ENSMUSG00000053318/ENSMUSG00000039899/ENSMUSG00000016024/ENSMUSG00000026395/ENSMUSG00000029816/ENSMUSG00000026069/ENSMUSG00000031264/ENSMUSG00000008999/ENSMUSG00000026193/ENSMUSG00000032487/ENSMUSG00000026656/ENSMUSG00000030124/ENSMUSG00000041710/ENSMUSG00000026177/ENSMUSG00000052776/ENSMUSG00000019929/ENSMUSG00000027995/ENSMUSG00000028864/ENSMUSG00000074743/ENSMUSG00000051136/ENSMUSG00000036856/…
GO:0051094	GOBP_POSITIVE_REGULATION_OF_DEVELOPMENTAL_PROCESS	436	0.389214	1.66982	1.39044e-06	0.000236104	0.000215271	1183	tags=25%, list=15%, signal=22%	ENSMUSG00000030789/ENSMUSG00000004885/ENSMUSG00000079293/ENSMUSG00000033227/ENSMUSG00000015340/ENSMUSG00000026395/ENSMUSG00000024087/ENSMUSG00000031264/ENSMUSG00000008999/ENSMUSG00000026193/ENSMUSG00000032487/ENSMUSG00000001506/ENSMUSG00000041710/ENSMUSG00000048583/ENSMUSG00000052821/ENSMUSG00000027399/ENSMUSG00000019929/ENSMUSG00000027995/ENSMUSG00000028864/ENSMUSG00000051136/ENSMUSG00000036856/…
GO:0048646	GOBP_ANATOMICAL_STRUCTURE_FORMATION_INVOLVED_IN_MORPHOGENESIS	408	0.389102	1.6606	1.39569e-06	0.000236104	0.000215271	1564	tags=31%, list=19%, signal=26%	ENSMUSG00000030789/ENSMUSG00000048373/ENSMUSG00000033227/ENSMUSG00000029671/ENSMUSG00000015340/ENSMUSG00000029816/ENSMUSG00000024087/ENSMUSG00000008999/ENSMUSG00000026193/ENSMUSG00000032487/ENSMUSG00000001506/ENSMUSG00000068614/ENSMUSG00000057722/ENSMUSG00000052821/ENSMUSG00000027399/ENSMUSG00000019929/ENSMUSG00000027995/ENSMUSG00000028864/ENSMUSG00000051136/ENSMUSG00000036856/ENSMUSG00000032231/…
GO:0080134	GOBP_REGULATION_OF_RESPONSE_TO_STRESS	457	0.376381	1.61525	1.45275e-06	0.000239115	0.000218016	1152	tags=19%, list=14%, signal=17%	ENSMUSG00000068129/ENSMUSG00000053318/ENSMUSG00000079293/ENSMUSG00000039899/ENSMUSG00000029671/ENSMUSG00000073489/ENSMUSG00000016024/ENSMUSG00000026395/ENSMUSG00000026069/ENSMUSG00000031264/ENSMUSG00000008999/ENSMUSG00000026365/ENSMUSG00000031165/ENSMUSG00000032487/ENSMUSG00000066058/ENSMUSG00000028874/ENSMUSG00000026656/ENSMUSG00000030124/ENSMUSG00000052776/ENSMUSG00000027399/ENSMUSG00000027995/…
GO:0045087	GOBP_INNATE_IMMUNE_RESPONSE	216	0.464472	1.85766	1.73754e-06	0.000278464	0.000253893	1183	tags=27%, list=15%, signal=24%	ENSMUSG00000053318/ENSMUSG00000079293/ENSMUSG00000073489/ENSMUSG00000016024/ENSMUSG00000004707/ENSMUSG00000015340/ENSMUSG00000031264/ENSMUSG00000026365/ENSMUSG00000037379/ENSMUSG00000031165/ENSMUSG00000028874/ENSMUSG00000026712/ENSMUSG00000026656/ENSMUSG00000030124/ENSMUSG00000026177/ENSMUSG00000052776/ENSMUSG00000032690/ENSMUSG00000027995/ENSMUSG00000023224/ENSMUSG00000028270/ENSMUSG00000044583/…
GO:1903557	GOBP_POSITIVE_REGULATION_OF_TUMOR_NECROSIS_FACTOR_SUPERFAMILY_CYTOKINE_PRODUCTION	39	0.745024	2.25272	2.57172e-06	0.000401584	0.000366149	542	tags=38%, list=7%, signal=36%	ENSMUSG00000079293/ENSMUSG00000016024/ENSMUSG00000015340/ENSMUSG00000026395/ENSMUSG00000037379/ENSMUSG00000052776/ENSMUSG00000032690/ENSMUSG00000027399/ENSMUSG00000027995/ENSMUSG00000029373/ENSMUSG00000004951/ENSMUSG00000026896/ENSMUSG00000031101/ENSMUSG00000038147/ENSMUSG00000002944
GO:0010466	GOBP_NEGATIVE_REGULATION_OF_PEPTIDASE_ACTIVITY	68	0.651654	2.22818	3.2836e-06	0.000485475	0.000442638	543	tags=21%, list=7%, signal=19%	ENSMUSG00000068129/ENSMUSG00000037254/ENSMUSG00000032487/ENSMUSG00000028864/ENSMUSG00000032231/ENSMUSG00000023224/ENSMUSG00000001131/ENSMUSG00000004655/ENSMUSG00000046223/ENSMUSG00000037411/ENSMUSG00000026175/ENSMUSG00000027082/ENSMUSG00000025780/ENSMUSG00000028108
GO:0050776	GOBP_REGULATION_OF_IMMUNE_RESPONSE	255	0.447805	1.8373	3.26157e-06	0.000485475	0.000442638	978	tags=23%, list=12%, signal=21%	ENSMUSG00000053318/ENSMUSG00000026043/ENSMUSG00000079293/ENSMUSG00000039899/ENSMUSG00000073489/ENSMUSG00000016024/ENSMUSG00000026395/ENSMUSG00000026069/ENSMUSG00000031264/ENSMUSG00000036526/ENSMUSG00000026365/ENSMUSG00000031165/ENSMUSG00000028874/ENSMUSG00000026656/ENSMUSG00000030124/ENSMUSG00000026177/ENSMUSG00000052776/ENSMUSG00000027995/ENSMUSG00000023224/ENSMUSG00000038642/ENSMUSG00000044583/…
GO:0046649	GOBP_LYMPHOCYTE_ACTIVATION	228	0.452895	1.82692	3.34811e-06	0.000485475	0.000442638	996	tags=24%, list=12%, signal=21%	ENSMUSG00000053318/ENSMUSG00000079293/ENSMUSG00000036594/ENSMUSG00000039899/ENSMUSG00000073489/ENSMUSG00000004707/ENSMUSG00000026395/ENSMUSG00000029816/ENSMUSG00000031264/ENSMUSG00000036526/ENSMUSG00000035000/ENSMUSG00000031165/ENSMUSG00000028874/ENSMUSG00000057722/ENSMUSG00000026656/ENSMUSG00000030124/ENSMUSG00000026177/ENSMUSG00000048583/ENSMUSG00000027399/ENSMUSG00000036856/ENSMUSG00000040274/…
GO:1904018	GOBP_POSITIVE_REGULATION_OF_VASCULATURE_DEVELOPMENT	57	0.665733	2.19902	3.5763e-06	0.000506504	0.000461811	1227	tags=46%, list=15%, signal=39%	ENSMUSG00000030789/ENSMUSG00000015340/ENSMUSG00000024087/ENSMUSG00000052821/ENSMUSG00000027399/ENSMUSG00000028864/ENSMUSG00000051136/ENSMUSG00000064177/ENSMUSG00000004655/ENSMUSG00000004951/ENSMUSG00000037411/ENSMUSG00000040552/ENSMUSG00000049130/ENSMUSG00000042677/ENSMUSG00000028108/ENSMUSG00000029484/ENSMUSG00000062960/ENSMUSG00000061436/ENSMUSG00000037225/ENSMUSG00000006386/ENSMUSG00000029648/…
GO:0031347	GOBP_REGULATION_OF_DEFENSE_RESPONSE	193	0.477768	1.87342	4.0821e-06	0.000564999	0.000515145	986	tags=21%, list=12%, signal=19%	ENSMUSG00000068129/ENSMUSG00000053318/ENSMUSG00000079293/ENSMUSG00000039899/ENSMUSG00000073489/ENSMUSG00000016024/ENSMUSG00000026395/ENSMUSG00000026069/ENSMUSG00000031264/ENSMUSG00000026365/ENSMUSG00000032487/ENSMUSG00000028874/ENSMUSG00000026656/ENSMUSG00000030124/ENSMUSG00000052776/ENSMUSG00000027995/ENSMUSG00000028864/ENSMUSG00000051136/ENSMUSG00000064177/ENSMUSG00000023224/ENSMUSG00000044583/…
GO:1901342	GOBP_REGULATION_OF_VASCULATURE_DEVELOPMENT	111	0.555129	2.04116	4.59077e-06	0.000621284	0.000566464	1227	tags=35%, list=15%, signal=30%	ENSMUSG00000030789/ENSMUSG00000015340/ENSMUSG00000029816/ENSMUSG00000024087/ENSMUSG00000052821/ENSMUSG00000027399/ENSMUSG00000019929/ENSMUSG00000028864/ENSMUSG00000051136/ENSMUSG00000036856/ENSMUSG00000064177/ENSMUSG00000029373/ENSMUSG00000004655/ENSMUSG00000004951/ENSMUSG00000037411/ENSMUSG00000028989/ENSMUSG00000026222/ENSMUSG00000040552/ENSMUSG00000049130/ENSMUSG00000063531/ENSMUSG00000042677/…
GO:0050727	GOBP_REGULATION_OF_INFLAMMATORY_RESPONSE	105	0.556532	2.02566	5.51806e-06	0.000730544	0.000666082	366	tags=16%, list=4%, signal=16%	ENSMUSG00000068129/ENSMUSG00000053318/ENSMUSG00000016024/ENSMUSG00000026395/ENSMUSG00000026069/ENSMUSG00000031264/ENSMUSG00000032487/ENSMUSG00000028874/ENSMUSG00000026656/ENSMUSG00000027995/ENSMUSG00000028864/ENSMUSG00000051136/ENSMUSG00000064177/ENSMUSG00000044583/ENSMUSG00000015950/ENSMUSG00000037411/ENSMUSG00000003283
GO:0097529	GOBP_MYELOID_LEUKOCYTE_MIGRATION	66	0.623903	2.1233	6.89501e-06	0.000893417	0.000814584	1004	tags=35%, list=12%, signal=31%	ENSMUSG00000053318/ENSMUSG00000016024/ENSMUSG00000035000/ENSMUSG00000046500/ENSMUSG00000027399/ENSMUSG00000029373/ENSMUSG00000037411/ENSMUSG00000042190/ENSMUSG00000058715/ENSMUSG00000040552/ENSMUSG00000049130/ENSMUSG00000027947/ENSMUSG00000028859/ENSMUSG00000002111/ENSMUSG00000061353/ENSMUSG00000051177/ENSMUSG00000033542/ENSMUSG00000074361/ENSMUSG00000041120/ENSMUSG00000025949/ENSMUSG00000033721/…
GO:0050866	GOBP_NEGATIVE_REGULATION_OF_CELL_ACTIVATION	72	0.620029	2.14993	7.36468e-06	0.000934394	0.000851945	983	tags=35%, list=12%, signal=31%	ENSMUSG00000068129/ENSMUSG00000039899/ENSMUSG00000073489/ENSMUSG00000026395/ENSMUSG00000029816/ENSMUSG00000031264/ENSMUSG00000028874/ENSMUSG00000026656/ENSMUSG00000030124/ENSMUSG00000074743/ENSMUSG00000053338/ENSMUSG00000028749/ENSMUSG00000026288/ENSMUSG00000028581/ENSMUSG00000042677/ENSMUSG00000042333/ENSMUSG00000039377/ENSMUSG00000038147/ENSMUSG00000002111/ENSMUSG00000040612/ENSMUSG00000029231/…
GO:0006909	GOBP_PHAGOCYTOSIS	81	0.593598	2.09332	9.27636e-06	0.00115292	0.00105119	1152	tags=37%, list=14%, signal=32%	ENSMUSG00000079293/ENSMUSG00000016024/ENSMUSG00000026395/ENSMUSG00000037379/ENSMUSG00000028874/ENSMUSG00000057722/ENSMUSG00000026656/ENSMUSG00000026177/ENSMUSG00000046500/ENSMUSG00000027995/ENSMUSG00000031304/ENSMUSG00000090084/ENSMUSG00000051951/ENSMUSG00000058715/ENSMUSG00000003283/ENSMUSG00000028073/ENSMUSG00000002944/ENSMUSG00000052688/ENSMUSG00000029484/ENSMUSG00000056870/ENSMUSG00000015947/…
GO:0022603	GOBP_REGULATION_OF_ANATOMICAL_STRUCTURE_MORPHOGENESIS	339	0.392734	1.65274	9.92695e-06	0.0012091	0.00110241	1557	tags=29%, list=19%, signal=24%	ENSMUSG00000030789/ENSMUSG00000004885/ENSMUSG00000015340/ENSMUSG00000029816/ENSMUSG00000024087/ENSMUSG00000008999/ENSMUSG00000026193/ENSMUSG00000028874/ENSMUSG00000041710/ENSMUSG00000052821/ENSMUSG00000027399/ENSMUSG00000019929/ENSMUSG00000028864/ENSMUSG00000051136/ENSMUSG00000036856/ENSMUSG00000064177/ENSMUSG00000037188/ENSMUSG00000036832/ENSMUSG00000029373/ENSMUSG00000004655/ENSMUSG00000004951/…
GO:0150076	GOBP_NEUROINFLAMMATORY_RESPONSE	8	0.955206	2.04819	1.03948e-05	0.00124126	0.00113174	117	tags=38%, list=1%, signal=37%	ENSMUSG00000068129/ENSMUSG00000026395/ENSMUSG00000032487
GO:0002250	GOBP_ADAPTIVE_IMMUNE_RESPONSE	125	0.53138	1.9963	1.20385e-05	0.0014099	0.00128549	833	tags=26%, list=10%, signal=23%	ENSMUSG00000079293/ENSMUSG00000036594/ENSMUSG00000004707/ENSMUSG00000026395/ENSMUSG00000026069/ENSMUSG00000031264/ENSMUSG00000031165/ENSMUSG00000026656/ENSMUSG00000030124/ENSMUSG00000026177/ENSMUSG00000023224/ENSMUSG00000038642/ENSMUSG00000053338/ENSMUSG00000038521/ENSMUSG00000031101/ENSMUSG00000036896/ENSMUSG00000058715/ENSMUSG00000026399/ENSMUSG00000026288/ENSMUSG00000027947/ENSMUSG00000042677/…
GO:0042110	GOBP_T_CELL_ACTIVATION	155	0.495583	1.90669	1.2987e-05	0.00149228	0.0013606	986	tags=29%, list=12%, signal=26%	ENSMUSG00000079293/ENSMUSG00000036594/ENSMUSG00000039899/ENSMUSG00000004707/ENSMUSG00000026395/ENSMUSG00000029816/ENSMUSG00000036526/ENSMUSG00000035000/ENSMUSG00000031165/ENSMUSG00000057722/ENSMUSG00000026656/ENSMUSG00000030124/ENSMUSG00000026177/ENSMUSG00000048583/ENSMUSG00000027399/ENSMUSG00000036856/ENSMUSG00000040274/ENSMUSG00000026548/ENSMUSG00000039323/ENSMUSG00000053338/ENSMUSG00000031101/…
GO:0045730	GOBP_RESPIRATORY_BURST	16	0.872202	2.23089	1.45553e-05	0.00163403	0.00148985	382	tags=56%, list=5%, signal=54%	ENSMUSG00000053318/ENSMUSG00000079293/ENSMUSG00000016024/ENSMUSG00000015340/ENSMUSG00000000682/ENSMUSG00000026177/ENSMUSG00000015950/ENSMUSG00000003283/ENSMUSG00000026399
GO:0071495	GOBP_CELLULAR_RESPONSE_TO_ENDOGENOUS_STIMULUS	419	0.367191	1.5716	1.47573e-05	0.00163403	0.00148985	1336	tags=24%, list=16%, signal=21%	ENSMUSG00000048373/ENSMUSG00000026043/ENSMUSG00000041559/ENSMUSG00000015340/ENSMUSG00000037161/ENSMUSG00000024087/ENSMUSG00000008999/ENSMUSG00000074939/ENSMUSG00000032487/ENSMUSG00000001506/ENSMUSG00000057722/ENSMUSG00000026656/ENSMUSG00000048583/ENSMUSG00000028036/ENSMUSG00000051136/ENSMUSG00000036856/ENSMUSG00000037014/ENSMUSG00000064177/ENSMUSG00000038642/ENSMUSG00000028072/ENSMUSG00000039323/…
GO:1901701	GOBP_CELLULAR_RESPONSE_TO_OXYGEN_CONTAINING_COMPOUND	360	0.384454	1.6199	1.51519e-05	0.00164777	0.00150238	1526	tags=27%, list=19%, signal=23%	ENSMUSG00000026043/ENSMUSG00000079293/ENSMUSG00000033227/ENSMUSG00000016024/ENSMUSG00000015340/ENSMUSG00000037161/ENSMUSG00000024087/ENSMUSG00000031264/ENSMUSG00000008999/ENSMUSG00000037379/ENSMUSG00000074939/ENSMUSG00000032487/ENSMUSG00000001506/ENSMUSG00000026712/ENSMUSG00000026656/ENSMUSG00000048583/ENSMUSG00000027399/ENSMUSG00000028036/ENSMUSG00000027995/ENSMUSG00000028864/ENSMUSG00000051136/…
GO:0007599	GOBP_HEMOSTASIS	87	0.587679	2.09057	1.66552e-05	0.00177237	0.00161598	1456	tags=41%, list=18%, signal=34%	ENSMUSG00000026043/ENSMUSG00000026193/ENSMUSG00000031165/ENSMUSG00000074743/ENSMUSG00000023224/ENSMUSG00000029373/ENSMUSG00000004951/ENSMUSG00000046223/ENSMUSG00000036480/ENSMUSG00000037411/ENSMUSG00000031390/ENSMUSG00000058715/ENSMUSG00000027082/ENSMUSG00000001930/ENSMUSG00000027737/ENSMUSG00000028583/ENSMUSG00000028073/ENSMUSG00000002944/ENSMUSG00000035273/ENSMUSG00000038665/ENSMUSG00000029231/…
GO:0052547	GOBP_REGULATION_OF_PEPTIDASE_ACTIVITY	145	0.49923	1.92399	1.68797e-05	0.00177237	0.00161598	813	tags=16%, list=10%, signal=15%	ENSMUSG00000068129/ENSMUSG00000037254/ENSMUSG00000079293/ENSMUSG00000026193/ENSMUSG00000032487/ENSMUSG00000029718/ENSMUSG00000028864/ENSMUSG00000032231/ENSMUSG00000023224/ENSMUSG00000001131/ENSMUSG00000004655/ENSMUSG00000046223/ENSMUSG00000037411/ENSMUSG00000026175/ENSMUSG00000027082/ENSMUSG00000039304/ENSMUSG00000028581/ENSMUSG00000025780/ENSMUSG00000028108/ENSMUSG00000028195/ENSMUSG00000029797/…
GO:0031644	GOBP_REGULATION_OF_NERVOUS_SYSTEM_PROCESS	50	0.672752	2.15229	1.80632e-05	0.00183191	0.00167027	398	tags=18%, list=5%, signal=17%	ENSMUSG00000068129/ENSMUSG00000030789/ENSMUSG00000046500/ENSMUSG00000027399/ENSMUSG00000028864/ENSMUSG00000051136/ENSMUSG00000064177/ENSMUSG00000050511/ENSMUSG00000027071
GO:0031348	GOBP_NEGATIVE_REGULATION_OF_DEFENSE_RESPONSE	76	0.609175	2.13932	1.83492e-05	0.00183191	0.00167027	201	tags=14%, list=2%, signal=14%	ENSMUSG00000068129/ENSMUSG00000053318/ENSMUSG00000039899/ENSMUSG00000026395/ENSMUSG00000028874/ENSMUSG00000026656/ENSMUSG00000052776/ENSMUSG00000028864/ENSMUSG00000051136/ENSMUSG00000064177/ENSMUSG00000023224
GO:0046942	GOBP_CARBOXYLIC_ACID_TRANSPORT	81	0.583347	2.05717	1.79023e-05	0.00183191	0.00167027	1141	tags=31%, list=14%, signal=27%	ENSMUSG00000030108/ENSMUSG00000040569/ENSMUSG00000030109/ENSMUSG00000029219/ENSMUSG00000027399/ENSMUSG00000037014/ENSMUSG00000018459/ENSMUSG00000027075/ENSMUSG00000005892/ENSMUSG00000028749/ENSMUSG00000027737/ENSMUSG00000028583/ENSMUSG00000002944/ENSMUSG00000046959/ENSMUSG00000044708/ENSMUSG00000029802/ENSMUSG00000005089/ENSMUSG00000026220/ENSMUSG00000038530/ENSMUSG00000017707/ENSMUSG00000030307/…
GO:0071706	GOBP_TUMOR_NECROSIS_FACTOR_SUPERFAMILY_CYTOKINE_PRODUCTION	57	0.636352	2.10197	1.90495e-05	0.00184145	0.00167896	542	tags=33%, list=7%, signal=31%	ENSMUSG00000079293/ENSMUSG00000016024/ENSMUSG00000015340/ENSMUSG00000026395/ENSMUSG00000029816/ENSMUSG00000037379/ENSMUSG00000052776/ENSMUSG00000032690/ENSMUSG00000027399/ENSMUSG00000027995/ENSMUSG00000051136/ENSMUSG00000064177/ENSMUSG00000029373/ENSMUSG00000004951/ENSMUSG00000026896/ENSMUSG00000031101/ENSMUSG00000042677/ENSMUSG00000038147/ENSMUSG00000002944
GO:0002698	GOBP_NEGATIVE_REGULATION_OF_IMMUNE_EFFECTOR_PROCESS	29	0.743657	2.10091	1.90121e-05	0.00184145	0.00167896	978	tags=41%, list=12%, signal=37%	ENSMUSG00000053318/ENSMUSG00000039899/ENSMUSG00000026395/ENSMUSG00000026656/ENSMUSG00000023224/ENSMUSG00000026399/ENSMUSG00000042677/ENSMUSG00000039377/ENSMUSG00000038147/ENSMUSG00000002111/ENSMUSG00000040987/ENSMUSG00000004266
GO:0045861	GOBP_NEGATIVE_REGULATION_OF_PROTEOLYSIS	99	0.551615	1.99774	2.37498e-05	0.00225995	0.00206053	813	tags=18%, list=10%, signal=17%	ENSMUSG00000068129/ENSMUSG00000037254/ENSMUSG00000032487/ENSMUSG00000028864/ENSMUSG00000032231/ENSMUSG00000023224/ENSMUSG00000001131/ENSMUSG00000004655/ENSMUSG00000046223/ENSMUSG00000037411/ENSMUSG00000026175/ENSMUSG00000027082/ENSMUSG00000025780/ENSMUSG00000028108/ENSMUSG00000027254/ENSMUSG00000061436/ENSMUSG00000027315/ENSMUSG00000026235
GO:0150079	GOBP_NEGATIVE_REGULATION_OF_NEUROINFLAMMATORY_RESPONSE	5	0.977997	1.86779	2.43761e-05	0.00228385	0.00208233	56	tags=40%, list=1%, signal=40%	ENSMUSG00000068129/ENSMUSG00000026395
GO:0002697	GOBP_REGULATION_OF_IMMUNE_EFFECTOR_PROCESS	102	0.556722	2.02065	2.50575e-05	0.00231213	0.00210811	588	tags=23%, list=7%, signal=21%	ENSMUSG00000053318/ENSMUSG00000079293/ENSMUSG00000039899/ENSMUSG00000016024/ENSMUSG00000026395/ENSMUSG00000031264/ENSMUSG00000026365/ENSMUSG00000037379/ENSMUSG00000031165/ENSMUSG00000028874/ENSMUSG00000026656/ENSMUSG00000030124/ENSMUSG00000023224/ENSMUSG00000015950/ENSMUSG00000031101/ENSMUSG00000026399/ENSMUSG00000028581/ENSMUSG00000042677/ENSMUSG00000042333/ENSMUSG00000039377/ENSMUSG00000038147/…
GO:2000117	GOBP_NEGATIVE_REGULATION_OF_CYSTEINE_TYPE_ENDOPEPTIDASE_ACTIVITY	31	0.753206	2.19301	2.81188e-05	0.00255587	0.00233034	322	tags=19%, list=4%, signal=19%	ENSMUSG00000068129/ENSMUSG00000032487/ENSMUSG00000028864/ENSMUSG00000004655/ENSMUSG00000046223/ENSMUSG00000026175
GO:0043030	GOBP_REGULATION_OF_MACROPHAGE_ACTIVATION	18	0.843955	2.2235	2.99877e-05	0.00260893	0.00237873	495	tags=39%, list=6%, signal=37%	ENSMUSG00000068129/ENSMUSG00000016024/ENSMUSG00000026395/ENSMUSG00000026069/ENSMUSG00000026656/ENSMUSG00000042677/ENSMUSG00000038147
GO:0040013	GOBP_NEGATIVE_REGULATION_OF_LOCOMOTION	116	0.538069	1.98851	2.95635e-05	0.00260893	0.00237873	1007	tags=28%, list=12%, signal=25%	ENSMUSG00000053318/ENSMUSG00000026043/ENSMUSG00000024087/ENSMUSG00000035000/ENSMUSG00000031165/ENSMUSG00000066058/ENSMUSG00000019929/ENSMUSG00000051136/ENSMUSG00000036856/ENSMUSG00000000562/ENSMUSG00000064177/ENSMUSG00000001131/ENSMUSG00000037411/ENSMUSG00000026222/ENSMUSG00000028600/ENSMUSG00000026185/ENSMUSG00000063531/ENSMUSG00000040254/ENSMUSG00000046449/ENSMUSG00000027276/ENSMUSG00000061353/…
GO:0030155	GOBP_REGULATION_OF_CELL_ADHESION	239	0.427193	1.73196	2.98649e-05	0.00260893	0.00237873	1336	tags=29%, list=16%, signal=25%	ENSMUSG00000036594/ENSMUSG00000039899/ENSMUSG00000026395/ENSMUSG00000029816/ENSMUSG00000024087/ENSMUSG00000008999/ENSMUSG00000036526/ENSMUSG00000035000/ENSMUSG00000026193/ENSMUSG00000001506/ENSMUSG00000026656/ENSMUSG00000030124/ENSMUSG00000048583/ENSMUSG00000027399/ENSMUSG00000036856/ENSMUSG00000040274/ENSMUSG00000039323/ENSMUSG00000053338/ENSMUSG00000046223/ENSMUSG00000037411/ENSMUSG00000031101/…
GO:0050728	GOBP_NEGATIVE_REGULATION_OF_INFLAMMATORY_RESPONSE	51	0.645334	2.07481	3.67063e-05	0.00314847	0.00287066	366	tags=18%, list=4%, signal=17%	ENSMUSG00000068129/ENSMUSG00000053318/ENSMUSG00000026395/ENSMUSG00000028874/ENSMUSG00000026656/ENSMUSG00000028864/ENSMUSG00000051136/ENSMUSG00000064177/ENSMUSG00000003283
GO:0007272	GOBP_ENSHEATHMENT_OF_NEURONS	52	0.644838	2.08599	4.47688e-05	0.00373757	0.00340777	186	tags=10%, list=2%, signal=9%	ENSMUSG00000068129/ENSMUSG00000030789/ENSMUSG00000056569/ENSMUSG00000027995/ENSMUSG00000028864
GO:0060326	GOBP_CELL_CHEMOTAXIS	89	0.565925	2.01115	4.48017e-05	0.00373757	0.00340777	1572	tags=43%, list=19%, signal=35%	ENSMUSG00000053318/ENSMUSG00000016024/ENSMUSG00000035000/ENSMUSG00000046500/ENSMUSG00000028864/ENSMUSG00000029373/ENSMUSG00000004951/ENSMUSG00000036480/ENSMUSG00000037411/ENSMUSG00000042190/ENSMUSG00000058715/ENSMUSG00000040552/ENSMUSG00000049130/ENSMUSG00000027947/ENSMUSG00000028859/ENSMUSG00000002111/ENSMUSG00000061353/ENSMUSG00000062960/ENSMUSG00000033542/ENSMUSG00000074361/ENSMUSG00000037225/…
GO:1903979	GOBP_NEGATIVE_REGULATION_OF_MICROGLIAL_CELL_ACTIVATION	4	0.982525	1.78909	4.95847e-05	0.00404555	0.00368858	56	tags=50%, list=1%, signal=50%	ENSMUSG00000068129/ENSMUSG00000026395
GO:0002684	GOBP_POSITIVE_REGULATION_OF_IMMUNE_SYSTEM_PROCESS	260	0.408286	1.67502	4.9822e-05	0.00404555	0.00368858	1187	tags=24%, list=15%, signal=21%	ENSMUSG00000079293/ENSMUSG00000036594/ENSMUSG00000073489/ENSMUSG00000016024/ENSMUSG00000026395/ENSMUSG00000026069/ENSMUSG00000031264/ENSMUSG00000036526/ENSMUSG00000035000/ENSMUSG00000026365/ENSMUSG00000037379/ENSMUSG00000028874/ENSMUSG00000026656/ENSMUSG00000030124/ENSMUSG00000026177/ENSMUSG00000048583/ENSMUSG00000027399/ENSMUSG00000023224/ENSMUSG00000029373/ENSMUSG00000039323/ENSMUSG00000036480/…
GO:0050878	GOBP_REGULATION_OF_BODY_FLUID_LEVELS	135	0.5024	1.91296	5.05131e-05	0.0040477	0.00369054	1284	tags=33%, list=16%, signal=28%	ENSMUSG00000026043/ENSMUSG00000073016/ENSMUSG00000026193/ENSMUSG00000031165/ENSMUSG00000032690/ENSMUSG00000074743/ENSMUSG00000023224/ENSMUSG00000037188/ENSMUSG00000029373/ENSMUSG00000004655/ENSMUSG00000004951/ENSMUSG00000046223/ENSMUSG00000036480/ENSMUSG00000037411/ENSMUSG00000031390/ENSMUSG00000058715/ENSMUSG00000027082/ENSMUSG00000001930/ENSMUSG00000027737/ENSMUSG00000057123/ENSMUSG00000028583/…
GO:0051346	GOBP_NEGATIVE_REGULATION_OF_HYDROLASE_ACTIVITY	115	0.517762	1.90832	5.31184e-05	0.00420119	0.00383048	543	tags=13%, list=7%, signal=12%	ENSMUSG00000068129/ENSMUSG00000037254/ENSMUSG00000032487/ENSMUSG00000057722/ENSMUSG00000028864/ENSMUSG00000032231/ENSMUSG00000023224/ENSMUSG00000001131/ENSMUSG00000004655/ENSMUSG00000046223/ENSMUSG00000037411/ENSMUSG00000026175/ENSMUSG00000027082/ENSMUSG00000025780/ENSMUSG00000028108
GO:0009617	GOBP_RESPONSE_TO_BACTERIUM	174	0.455519	1.78657	5.73693e-05	0.00447922	0.00408398	1487	tags=36%, list=18%, signal=30%	ENSMUSG00000053318/ENSMUSG00000016024/ENSMUSG00000069516/ENSMUSG00000043017/ENSMUSG00000037379/ENSMUSG00000032487/ENSMUSG00000028874/ENSMUSG00000026712/ENSMUSG00000026656/ENSMUSG00000026177/ENSMUSG00000052776/ENSMUSG00000032690/ENSMUSG00000027399/ENSMUSG00000028036/ENSMUSG00000027995/ENSMUSG00000074743/ENSMUSG00000051136/ENSMUSG00000028270/ENSMUSG00000102758/ENSMUSG00000029373/ENSMUSG00000004655/…
GO:0002443	GOBP_LEUKOCYTE_MEDIATED_IMMUNITY	110	0.527541	1.93426	6.29132e-05	0.00484989	0.00442194	684	tags=23%, list=8%, signal=21%	ENSMUSG00000079293/ENSMUSG00000036594/ENSMUSG00000026395/ENSMUSG00000031264/ENSMUSG00000037379/ENSMUSG00000031165/ENSMUSG00000028874/ENSMUSG00000026656/ENSMUSG00000030124/ENSMUSG00000023224/ENSMUSG00000026548/ENSMUSG00000038521/ENSMUSG00000015090/ENSMUSG00000031101/ENSMUSG00000036896/ENSMUSG00000058715/ENSMUSG00000026399/ENSMUSG00000026288/ENSMUSG00000036887/ENSMUSG00000038147/ENSMUSG00000002111/…
GO:0002460	GOBP_ADAPTIVE_IMMUNE_RESPONSE_BASED_ON_SOMATIC_RECOMBINATION_OF_IMMUNE_RECEPTORS_BUILT_FROM_IMMUNOGLOBULIN_SUPERFAMILY_DOMAINS	94	0.53928	1.93547	7.18024e-05	0.00546595	0.00498365	697	tags=26%, list=9%, signal=24%	ENSMUSG00000079293/ENSMUSG00000036594/ENSMUSG00000004707/ENSMUSG00000026395/ENSMUSG00000026069/ENSMUSG00000031264/ENSMUSG00000031165/ENSMUSG00000026656/ENSMUSG00000026177/ENSMUSG00000023224/ENSMUSG00000038521/ENSMUSG00000031101/ENSMUSG00000036896/ENSMUSG00000058715/ENSMUSG00000026399/ENSMUSG00000026288/ENSMUSG00000027947/ENSMUSG00000042677/ENSMUSG00000036887/ENSMUSG00000039377/ENSMUSG00000036905/…
GO:0006820	GOBP_ANION_TRANSPORT	180	0.455899	1.78425	8.21991e-05	0.00618016	0.00563483	1160	tags=24%, list=14%, signal=21%	ENSMUSG00000038115/ENSMUSG00000029843/ENSMUSG00000030108/ENSMUSG00000040569/ENSMUSG00000030109/ENSMUSG00000029219/ENSMUSG00000037341/ENSMUSG00000026177/ENSMUSG00000027399/ENSMUSG00000037014/ENSMUSG00000018459/ENSMUSG00000027075/ENSMUSG00000005892/ENSMUSG00000040584/ENSMUSG00000028749/ENSMUSG00000027737/ENSMUSG00000028583/ENSMUSG00000002944/ENSMUSG00000046959/ENSMUSG00000068547/ENSMUSG00000025938/…
GO:0008285	GOBP_NEGATIVE_REGULATION_OF_CELL_POPULATION_PROLIFERATION	244	0.402073	1.63094	8.65212e-05	0.00642578	0.00585878	1083	tags=23%, list=13%, signal=21%	ENSMUSG00000048373/ENSMUSG00000073489/ENSMUSG00000029816/ENSMUSG00000024087/ENSMUSG00000031264/ENSMUSG00000008999/ENSMUSG00000043017/ENSMUSG00000032487/ENSMUSG00000066058/ENSMUSG00000026656/ENSMUSG00000027399/ENSMUSG00000027995/ENSMUSG00000000562/ENSMUSG00000037014/ENSMUSG00000064177/ENSMUSG00000040274/ENSMUSG00000028072/ENSMUSG00000090084/ENSMUSG00000073802/ENSMUSG00000026604/ENSMUSG00000026638/…
GO:0031646	GOBP_POSITIVE_REGULATION_OF_NERVOUS_SYSTEM_PROCESS	16	0.843626	2.1578	9.23456e-05	0.00677572	0.00617784	398	tags=25%, list=5%, signal=24%	ENSMUSG00000068129/ENSMUSG00000030789/ENSMUSG00000028864/ENSMUSG00000027071
GO:0031641	GOBP_REGULATION_OF_MYELINATION	16	0.838641	2.14505	0.000114302	0.00809414	0.00737993	416	tags=25%, list=5%, signal=24%	ENSMUSG00000068129/ENSMUSG00000030789/ENSMUSG00000028864/ENSMUSG00000041498
GO:0015849	GOBP_ORGANIC_ACID_TRANSPORT	102	0.532855	1.93402	0.000112208	0.00809414	0.00737993	1141	tags=27%, list=14%, signal=24%	ENSMUSG00000004885/ENSMUSG00000030108/ENSMUSG00000040569/ENSMUSG00000030109/ENSMUSG00000029219/ENSMUSG00000027399/ENSMUSG00000037014/ENSMUSG00000018459/ENSMUSG00000027075/ENSMUSG00000005892/ENSMUSG00000040584/ENSMUSG00000028749/ENSMUSG00000027737/ENSMUSG00000028583/ENSMUSG00000002944/ENSMUSG00000046959/ENSMUSG00000044708/ENSMUSG00000029802/ENSMUSG00000005089/ENSMUSG00000061171/ENSMUSG00000036206/…
GO:1903978	GOBP_REGULATION_OF_MICROGLIAL_CELL_ACTIVATION	5	0.964458	1.84193	0.000114176	0.00809414	0.00737993	56	tags=40%, list=1%, signal=40%	ENSMUSG00000068129/ENSMUSG00000026395
GO:0036158	GOBP_OUTER_DYNEIN_ARM_ASSEMBLY	4	-0.976673	-1.69674	0.000116177	0.00813242	0.00741483	15	tags=50%, list=0%, signal=50%	ENSMUSG00000061322/ENSMUSG00000043036
GO:0031643	GOBP_POSITIVE_REGULATION_OF_MYELINATION	8	0.930866	1.99599	0.000169627	0.011739	0.0107031	186	tags=38%, list=2%, signal=37%	ENSMUSG00000068129/ENSMUSG00000030789/ENSMUSG00000028864
GO:0008284	GOBP_POSITIVE_REGULATION_OF_CELL_POPULATION_PROLIFERATION	292	0.388897	1.60249	0.000171928	0.0117645	0.0107265	1323	tags=27%, list=16%, signal=24%	ENSMUSG00000030789/ENSMUSG00000048373/ENSMUSG00000079293/ENSMUSG00000026395/ENSMUSG00000036526/ENSMUSG00000035000/ENSMUSG00000026193/ENSMUSG00000032487/ENSMUSG00000026479/ENSMUSG00000041710/ENSMUSG00000048583/ENSMUSG00000027399/ENSMUSG00000028036/ENSMUSG00000051136/ENSMUSG00000064177/ENSMUSG00000040274/ENSMUSG00000001131/ENSMUSG00000039323/ENSMUSG00000004655/ENSMUSG00000031390/ENSMUSG00000026628/…
GO:0051249	GOBP_REGULATION_OF_LYMPHOCYTE_ACTIVATION	141	0.477799	1.83135	0.000176918	0.0119715	0.0109151	483	tags=18%, list=6%, signal=18%	ENSMUSG00000053318/ENSMUSG00000079293/ENSMUSG00000036594/ENSMUSG00000039899/ENSMUSG00000073489/ENSMUSG00000026395/ENSMUSG00000029816/ENSMUSG00000031264/ENSMUSG00000036526/ENSMUSG00000035000/ENSMUSG00000028874/ENSMUSG00000026656/ENSMUSG00000030124/ENSMUSG00000048583/ENSMUSG00000027399/ENSMUSG00000039323/ENSMUSG00000053338/ENSMUSG00000031101/ENSMUSG00000028749/ENSMUSG00000026399/ENSMUSG00000026288/…
GO:0003341	GOBP_CILIUM_MOVEMENT	46	-0.647359	-1.94775	0.000181865	0.0121709	0.011097	992	tags=33%, list=12%, signal=29%	ENSMUSG00000048794/ENSMUSG00000027329/ENSMUSG00000030276/ENSMUSG00000040714/ENSMUSG00000073077/ENSMUSG00000028845/ENSMUSG00000026567/ENSMUSG00000038987/ENSMUSG00000029442/ENSMUSG00000028137/ENSMUSG00000026546/ENSMUSG00000026679/ENSMUSG00000028294/ENSMUSG00000043036/ENSMUSG00000059854
GO:0002263	GOBP_CELL_ACTIVATION_INVOLVED_IN_IMMUNE_RESPONSE	90	0.531041	1.89377	0.000187168	0.0123897	0.0112965	761	tags=22%, list=9%, signal=20%	ENSMUSG00000079293/ENSMUSG00000039899/ENSMUSG00000016024/ENSMUSG00000004707/ENSMUSG00000026395/ENSMUSG00000031264/ENSMUSG00000028874/ENSMUSG00000026656/ENSMUSG00000026177/ENSMUSG00000015090/ENSMUSG00000058715/ENSMUSG00000027947/ENSMUSG00000042677/ENSMUSG00000039377/ENSMUSG00000038147/ENSMUSG00000002111/ENSMUSG00000026786/ENSMUSG00000029484/ENSMUSG00000061414/ENSMUSG00000033788
GO:0051336	GOBP_REGULATION_OF_HYDROLASE_ACTIVITY	341	0.363736	1.53146	0.000195804	0.012822	0.0116906	1397	tags=22%, list=17%, signal=19%	ENSMUSG00000068129/ENSMUSG00000037254/ENSMUSG00000079293/ENSMUSG00000026395/ENSMUSG00000026193/ENSMUSG00000032487/ENSMUSG00000057722/ENSMUSG00000029718/ENSMUSG00000052776/ENSMUSG00000032690/ENSMUSG00000040061/ENSMUSG00000028864/ENSMUSG00000036856/ENSMUSG00000032231/ENSMUSG00000023224/ENSMUSG00000037188/ENSMUSG00000001131/ENSMUSG00000028072/ENSMUSG00000004655/ENSMUSG00000046223/ENSMUSG00000037411/…
GO:0043031	GOBP_NEGATIVE_REGULATION_OF_MACROPHAGE_ACTIVATION	7	0.919232	1.91607	0.000199048	0.0128958	0.0117579	468	tags=57%, list=6%, signal=54%	ENSMUSG00000068129/ENSMUSG00000026395/ENSMUSG00000026656/ENSMUSG00000042677
GO:0035082	GOBP_AXONEME_ASSEMBLY	26	-0.740871	-2.02327	0.000208233	0.0133489	0.012171	1171	tags=46%, list=14%, signal=40%	ENSMUSG00000048794/ENSMUSG00000078490/ENSMUSG00000027329/ENSMUSG00000030276/ENSMUSG00000073077/ENSMUSG00000028845/ENSMUSG00000056215/ENSMUSG00000038987/ENSMUSG00000055809/ENSMUSG00000028294/ENSMUSG00000043036/ENSMUSG00000059854
GO:0007167	GOBP_ENZYME_LINKED_RECEPTOR_PROTEIN_SIGNALING_PATHWAY	323	0.371784	1.5471	0.000219999	0.0139562	0.0127247	1294	tags=26%, list=16%, signal=23%	ENSMUSG00000048373/ENSMUSG00000026043/ENSMUSG00000041559/ENSMUSG00000008999/ENSMUSG00000042638/ENSMUSG00000043017/ENSMUSG00000001506/ENSMUSG00000028874/ENSMUSG00000048583/ENSMUSG00000019929/ENSMUSG00000028864/ENSMUSG00000051136/ENSMUSG00000036856/ENSMUSG00000064177/ENSMUSG00000028072/ENSMUSG00000039323/ENSMUSG00000004951/ENSMUSG00000046223/ENSMUSG00000015950/ENSMUSG00000073802/ENSMUSG00000026175/…
GO:0042742	GOBP_DEFENSE_RESPONSE_TO_BACTERIUM	68	0.586554	2.00559	0.000228563	0.01435	0.0130838	959	tags=35%, list=12%, signal=31%	ENSMUSG00000053318/ENSMUSG00000016024/ENSMUSG00000069516/ENSMUSG00000037379/ENSMUSG00000028874/ENSMUSG00000026177/ENSMUSG00000052776/ENSMUSG00000032690/ENSMUSG00000027995/ENSMUSG00000028270/ENSMUSG00000004655/ENSMUSG00000037411/ENSMUSG00000058715/ENSMUSG00000049130/ENSMUSG00000028362/ENSMUSG00000027947/ENSMUSG00000042333/ENSMUSG00000002944/ENSMUSG00000029484/ENSMUSG00000030341/ENSMUSG00000006445/…
GO:0001774	GOBP_MICROGLIAL_CELL_ACTIVATION	11	0.860394	1.99753	0.000265039	0.0164703	0.015017	473	tags=45%, list=6%, signal=43%	ENSMUSG00000068129/ENSMUSG00000026395/ENSMUSG00000027995/ENSMUSG00000049130/ENSMUSG00000036887
GO:0030595	GOBP_LEUKOCYTE_CHEMOTAXIS	67	0.573102	1.94969	0.000276194	0.0168202	0.015336	1004	tags=33%, list=12%, signal=29%	ENSMUSG00000053318/ENSMUSG00000016024/ENSMUSG00000035000/ENSMUSG00000046500/ENSMUSG00000029373/ENSMUSG00000036480/ENSMUSG00000037411/ENSMUSG00000042190/ENSMUSG00000058715/ENSMUSG00000040552/ENSMUSG00000049130/ENSMUSG00000027947/ENSMUSG00000028859/ENSMUSG00000002111/ENSMUSG00000061353/ENSMUSG00000033542/ENSMUSG00000074361/ENSMUSG00000041120/ENSMUSG00000025949/ENSMUSG00000033721/ENSMUSG00000029648/…
GO:0044057	GOBP_REGULATION_OF_SYSTEM_PROCESS	189	0.433499	1.69948	0.000274092	0.0168202	0.015336	876	tags=17%, list=11%, signal=16%	ENSMUSG00000068129/ENSMUSG00000030789/ENSMUSG00000032487/ENSMUSG00000052821/ENSMUSG00000046500/ENSMUSG00000027399/ENSMUSG00000028864/ENSMUSG00000051136/ENSMUSG00000000562/ENSMUSG00000064177/ENSMUSG00000047976/ENSMUSG00000004655/ENSMUSG00000050511/ENSMUSG00000042451/ENSMUSG00000031390/ENSMUSG00000026185/ENSMUSG00000027335/ENSMUSG00000027071/ENSMUSG00000012520/ENSMUSG00000057123/ENSMUSG00000057604/…
GO:0015711	GOBP_ORGANIC_ANION_TRANSPORT	122	0.48869	1.82674	0.00028458	0.0171593	0.0156452	1141	tags=26%, list=14%, signal=23%	ENSMUSG00000030108/ENSMUSG00000040569/ENSMUSG00000030109/ENSMUSG00000029219/ENSMUSG00000027399/ENSMUSG00000037014/ENSMUSG00000018459/ENSMUSG00000027075/ENSMUSG00000005892/ENSMUSG00000028749/ENSMUSG00000027737/ENSMUSG00000028583/ENSMUSG00000002944/ENSMUSG00000046959/ENSMUSG00000025938/ENSMUSG00000038276/ENSMUSG00000053897/ENSMUSG00000044708/ENSMUSG00000029802/ENSMUSG00000005089/ENSMUSG00000026220/…
GO:0030162	GOBP_REGULATION_OF_PROTEOLYSIS	241	0.391845	1.59226	0.0002894	0.0172789	0.0157542	813	tags=11%, list=10%, signal=10%	ENSMUSG00000068129/ENSMUSG00000037254/ENSMUSG00000079293/ENSMUSG00000026193/ENSMUSG00000032487/ENSMUSG00000029718/ENSMUSG00000028864/ENSMUSG00000032231/ENSMUSG00000023224/ENSMUSG00000001131/ENSMUSG00000004655/ENSMUSG00000046223/ENSMUSG00000037411/ENSMUSG00000026175/ENSMUSG00000027082/ENSMUSG00000039304/ENSMUSG00000028581/ENSMUSG00000042677/ENSMUSG00000025780/ENSMUSG00000079110/ENSMUSG00000028108/…
GO:0001503	GOBP_OSSIFICATION	147	0.447487	1.7233	0.000297724	0.0176033	0.01605	1132	tags=27%, list=14%, signal=23%	ENSMUSG00000008999/ENSMUSG00000030218/ENSMUSG00000032487/ENSMUSG00000001506/ENSMUSG00000028874/ENSMUSG00000048583/ENSMUSG00000028864/ENSMUSG00000036856/ENSMUSG00000040274/ENSMUSG00000037962/ENSMUSG00000026185/ENSMUSG00000038331/ENSMUSG00000027947/ENSMUSG00000026674/ENSMUSG00000026241/ENSMUSG00000032726/ENSMUSG00000028108/ENSMUSG00000050931/ENSMUSG00000029915/ENSMUSG00000029661/ENSMUSG00000036334/…
GO:0001818	GOBP_NEGATIVE_REGULATION_OF_CYTOKINE_PRODUCTION	75	0.54702	1.92875	0.000307092	0.0178113	0.0162397	495	tags=25%, list=6%, signal=24%	ENSMUSG00000016024/ENSMUSG00000026395/ENSMUSG00000029816/ENSMUSG00000026069/ENSMUSG00000031264/ENSMUSG00000026193/ENSMUSG00000026656/ENSMUSG00000030124/ENSMUSG00000026177/ENSMUSG00000052776/ENSMUSG00000028864/ENSMUSG00000051136/ENSMUSG00000064177/ENSMUSG00000042190/ENSMUSG00000026288/ENSMUSG00000028581/ENSMUSG00000042677/ENSMUSG00000029994/ENSMUSG00000038147
GO:0019221	GOBP_CYTOKINE_MEDIATED_SIGNALING_PATHWAY	128	0.473009	1.78217	0.000305564	0.0178113	0.0162397	1276	tags=30%, list=16%, signal=26%	ENSMUSG00000026395/ENSMUSG00000026069/ENSMUSG00000057722/ENSMUSG00000052776/ENSMUSG00000032690/ENSMUSG00000027399/ENSMUSG00000029373/ENSMUSG00000031304/ENSMUSG00000031146/ENSMUSG00000026222/ENSMUSG00000042190/ENSMUSG00000059203/ENSMUSG00000058715/ENSMUSG00000003283/ENSMUSG00000028581/ENSMUSG00000027947/ENSMUSG00000028859/ENSMUSG00000042333/ENSMUSG00000017057/ENSMUSG00000028108/ENSMUSG00000002111/…
GO:0042730	GOBP_FIBRINOLYSIS	6	0.932101	1.8694	0.000333031	0.0189263	0.0172563	275	tags=50%, list=3%, signal=48%	ENSMUSG00000074743/ENSMUSG00000023224/ENSMUSG00000037411
GO:0060438	GOBP_TRACHEA_DEVELOPMENT	5	-0.948305	-1.75031	0.000331767	0.0189263	0.0172563	8	tags=40%, list=0%, signal=40%	ENSMUSG00000002633/ENSMUSG00000059854
GO:0048871	GOBP_MULTICELLULAR_ORGANISMAL_HOMEOSTASIS	181	0.428759	1.682	0.000335639	0.0189263	0.0172563	1805	tags=35%, list=22%, signal=28%	ENSMUSG00000026043/ENSMUSG00000062329/ENSMUSG00000069516/ENSMUSG00000032487/ENSMUSG00000043850/ENSMUSG00000057722/ENSMUSG00000026177/ENSMUSG00000052776/ENSMUSG00000027399/ENSMUSG00000064177/ENSMUSG00000037188/ENSMUSG00000004655/ENSMUSG00000004951/ENSMUSG00000031101/ENSMUSG00000042190/ENSMUSG00000026288/ENSMUSG00000012520/ENSMUSG00000042251/ENSMUSG00000032726/ENSMUSG00000002944/ENSMUSG00000053897/…
GO:0002679	GOBP_RESPIRATORY_BURST_INVOLVED_IN_DEFENSE_RESPONSE	6	0.93143	1.86806	0.000347832	0.0194339	0.0177191	366	tags=67%, list=4%, signal=64%	ENSMUSG00000053318/ENSMUSG00000016024/ENSMUSG00000015950/ENSMUSG00000003283
GO:0048545	GOBP_RESPONSE_TO_STEROID_HORMONE	115	0.483581	1.78234	0.000363984	0.0201515	0.0183734	1313	tags=26%, list=16%, signal=22%	ENSMUSG00000015340/ENSMUSG00000037161/ENSMUSG00000024087/ENSMUSG00000008999/ENSMUSG00000032487/ENSMUSG00000001506/ENSMUSG00000027995/ENSMUSG00000051136/ENSMUSG00000037014/ENSMUSG00000039323/ENSMUSG00000004655/ENSMUSG00000027082/ENSMUSG00000074971/ENSMUSG00000025747/ENSMUSG00000029304/ENSMUSG00000038393/ENSMUSG00000029484/ENSMUSG00000027792/ENSMUSG00000026814/ENSMUSG00000042817/ENSMUSG00000027875/…
GO:0031960	GOBP_RESPONSE_TO_CORTICOSTEROID	57	0.572981	1.89264	0.000371216	0.0202895	0.0184992	1313	tags=35%, list=16%, signal=30%	ENSMUSG00000015340/ENSMUSG00000024087/ENSMUSG00000032487/ENSMUSG00000001506/ENSMUSG00000051136/ENSMUSG00000037014/ENSMUSG00000039323/ENSMUSG00000004655/ENSMUSG00000074971/ENSMUSG00000025747/ENSMUSG00000029484/ENSMUSG00000027792/ENSMUSG00000026814/ENSMUSG00000042817/ENSMUSG00000027875/ENSMUSG00000029249/ENSMUSG00000028967/ENSMUSG00000025271/ENSMUSG00000033400/ENSMUSG00000026031
GO:0010629	GOBP_NEGATIVE_REGULATION_OF_GENE_EXPRESSION	316	0.369119	1.52727	0.000373141	0.0202895	0.0184992	1773	tags=24%, list=22%, signal=19%	ENSMUSG00000068129/ENSMUSG00000016024/ENSMUSG00000026395/ENSMUSG00000029816/ENSMUSG00000026069/ENSMUSG00000031264/ENSMUSG00000031189/ENSMUSG00000026193/ENSMUSG00000066058/ENSMUSG00000026656/ENSMUSG00000030124/ENSMUSG00000026177/ENSMUSG00000052776/ENSMUSG00000028864/ENSMUSG00000051136/ENSMUSG00000036856/ENSMUSG00000064177/ENSMUSG00000033882/ENSMUSG00000037411/ENSMUSG00000050511/ENSMUSG00000042190/…
GO:0048639	GOBP_POSITIVE_REGULATION_OF_DEVELOPMENTAL_GROWTH	58	0.592772	1.97231	0.000394311	0.0212509	0.0193758	984	tags=34%, list=12%, signal=31%	ENSMUSG00000004885/ENSMUSG00000026193/ENSMUSG00000041710/ENSMUSG00000048583/ENSMUSG00000051136/ENSMUSG00000064177/ENSMUSG00000036832/ENSMUSG00000026175/ENSMUSG00000031101/ENSMUSG00000079110/ENSMUSG00000039377/ENSMUSG00000029287/ENSMUSG00000061353/ENSMUSG00000051149/ENSMUSG00000051177/ENSMUSG00000037225/ENSMUSG00000062209/ENSMUSG00000000305/ENSMUSG00000067336/ENSMUSG00000026452
GO:1903317	GOBP_REGULATION_OF_PROTEIN_MATURATION	25	0.754069	2.08372	0.000426915	0.0228063	0.0207939	275	tags=12%, list=3%, signal=12%	ENSMUSG00000068129/ENSMUSG00000032231/ENSMUSG00000037411
GO:1903318	GOBP_NEGATIVE_REGULATION_OF_PROTEIN_MATURATION	11	0.849726	1.97276	0.000460597	0.0239747	0.0218592	275	tags=18%, list=3%, signal=18%	ENSMUSG00000068129/ENSMUSG00000037411
GO:0022407	GOBP_REGULATION_OF_CELL_CELL_ADHESION	133	0.47521	1.80512	0.000456975	0.0239747	0.0218592	1294	tags=32%, list=16%, signal=28%	ENSMUSG00000036594/ENSMUSG00000039899/ENSMUSG00000026395/ENSMUSG00000029816/ENSMUSG00000008999/ENSMUSG00000036526/ENSMUSG00000035000/ENSMUSG00000026656/ENSMUSG00000030124/ENSMUSG00000048583/ENSMUSG00000027399/ENSMUSG00000036856/ENSMUSG00000039323/ENSMUSG00000053338/ENSMUSG00000046223/ENSMUSG00000031101/ENSMUSG00000028749/ENSMUSG00000026399/ENSMUSG00000028581/ENSMUSG00000042677/ENSMUSG00000042333/…
GO:0048539	GOBP_BONE_MARROW_DEVELOPMENT	3	0.978301	1.64962	0.000458225	0.0239747	0.0218592	56	tags=33%, list=1%, signal=33%	ENSMUSG00000026395
GO:0070848	GOBP_RESPONSE_TO_GROWTH_FACTOR	215	0.405109	1.61728	0.000493524	0.0254709	0.0232234	1254	tags=27%, list=15%, signal=23%	ENSMUSG00000048373/ENSMUSG00000026043/ENSMUSG00000041559/ENSMUSG00000008999/ENSMUSG00000001506/ENSMUSG00000019929/ENSMUSG00000028864/ENSMUSG00000036856/ENSMUSG00000028072/ENSMUSG00000004951/ENSMUSG00000050511/ENSMUSG00000073802/ENSMUSG00000026175/ENSMUSG00000049001/ENSMUSG00000012520/ENSMUSG00000031010/ENSMUSG00000032726/ENSMUSG00000045648/ENSMUSG00000029287/ENSMUSG00000002111/ENSMUSG00000043635/…
GO:1903034	GOBP_REGULATION_OF_RESPONSE_TO_WOUNDING	50	0.602212	1.92662	0.000504014	0.0257936	0.0235177	907	tags=32%, list=11%, signal=29%	ENSMUSG00000079293/ENSMUSG00000066058/ENSMUSG00000074743/ENSMUSG00000036856/ENSMUSG00000023224/ENSMUSG00000037411/ENSMUSG00000026175/ENSMUSG00000027082/ENSMUSG00000002944/ENSMUSG00000035273/ENSMUSG00000029304/ENSMUSG00000015829/ENSMUSG00000037225/ENSMUSG00000029231/ENSMUSG00000026235/ENSMUSG00000033792
GO:0098656	GOBP_ANION_TRANSMEMBRANE_TRANSPORT	92	0.501702	1.79971	0.000527297	0.0267603	0.024399	1073	tags=22%, list=13%, signal=19%	ENSMUSG00000038115/ENSMUSG00000029843/ENSMUSG00000030108/ENSMUSG00000040569/ENSMUSG00000037341/ENSMUSG00000018459/ENSMUSG00000027075/ENSMUSG00000040584/ENSMUSG00000027737/ENSMUSG00000046959/ENSMUSG00000053897/ENSMUSG00000044708/ENSMUSG00000005089/ENSMUSG00000038530/ENSMUSG00000074968/ENSMUSG00000029211/ENSMUSG00000037996/ENSMUSG00000023267/ENSMUSG00000054720/ENSMUSG00000028542
GO:0110148	GOBP_BIOMINERALIZATION	65	0.573518	1.9544	0.000543367	0.027348	0.0249349	1006	tags=31%, list=12%, signal=27%	ENSMUSG00000033227/ENSMUSG00000008999/ENSMUSG00000030218/ENSMUSG00000032487/ENSMUSG00000001506/ENSMUSG00000028874/ENSMUSG00000036856/ENSMUSG00000037962/ENSMUSG00000026674/ENSMUSG00000028108/ENSMUSG00000050931/ENSMUSG00000029661/ENSMUSG00000029304/ENSMUSG00000028195/ENSMUSG00000057457/ENSMUSG00000027358/ENSMUSG00000058488/ENSMUSG00000067336/ENSMUSG00000048776/ENSMUSG00000054675
GO:0033993	GOBP_RESPONSE_TO_LIPID	285	0.37425	1.54362	0.000572929	0.0285995	0.0260759	1313	tags=24%, list=16%, signal=21%	ENSMUSG00000033227/ENSMUSG00000016024/ENSMUSG00000015340/ENSMUSG00000037161/ENSMUSG00000024087/ENSMUSG00000008999/ENSMUSG00000043017/ENSMUSG00000037379/ENSMUSG00000032487/ENSMUSG00000001506/ENSMUSG00000026712/ENSMUSG00000026177/ENSMUSG00000027399/ENSMUSG00000028036/ENSMUSG00000027995/ENSMUSG00000074743/ENSMUSG00000051136/ENSMUSG00000037014/ENSMUSG00000029373/ENSMUSG00000039323/ENSMUSG00000004655/…
GO:0001578	GOBP_MICROTUBULE_BUNDLE_FORMATION	38	-0.647665	-1.88479	0.000582561	0.0288439	0.0262988	1302	tags=34%, list=16%, signal=29%	ENSMUSG00000049550/ENSMUSG00000048794/ENSMUSG00000078490/ENSMUSG00000027329/ENSMUSG00000030276/ENSMUSG00000073077/ENSMUSG00000028845/ENSMUSG00000056215/ENSMUSG00000038987/ENSMUSG00000055809/ENSMUSG00000028294/ENSMUSG00000043036/ENSMUSG00000059854
GO:0001649	GOBP_OSTEOBLAST_DIFFERENTIATION	83	0.505062	1.77505	0.000593242	0.0291358	0.026565	1132	tags=34%, list=14%, signal=29%	ENSMUSG00000008999/ENSMUSG00000001506/ENSMUSG00000048583/ENSMUSG00000028864/ENSMUSG00000036856/ENSMUSG00000040274/ENSMUSG00000026185/ENSMUSG00000038331/ENSMUSG00000027947/ENSMUSG00000026674/ENSMUSG00000026241/ENSMUSG00000029915/ENSMUSG00000027276/ENSMUSG00000029304/ENSMUSG00000028195/ENSMUSG00000027803/ENSMUSG00000008136/ENSMUSG00000037225/ENSMUSG00000006445/ENSMUSG00000029335/ENSMUSG00000042821/…
GO:0042330	GOBP_TAXIS	197	0.406283	1.60514	0.000624612	0.0304311	0.0277459	1030	tags=25%, list=13%, signal=23%	ENSMUSG00000053318/ENSMUSG00000016024/ENSMUSG00000029816/ENSMUSG00000008999/ENSMUSG00000035000/ENSMUSG00000026479/ENSMUSG00000052821/ENSMUSG00000046500/ENSMUSG00000028864/ENSMUSG00000028072/ENSMUSG00000029373/ENSMUSG00000004951/ENSMUSG00000046223/ENSMUSG00000036480/ENSMUSG00000037411/ENSMUSG00000031146/ENSMUSG00000042190/ENSMUSG00000058715/ENSMUSG00000040552/ENSMUSG00000049130/ENSMUSG00000063531/…
GO:0006801	GOBP_SUPEROXIDE_METABOLIC_PROCESS	19	0.764648	2.0278	0.00064329	0.0310923	0.0283488	907	tags=53%, list=11%, signal=47%	ENSMUSG00000079293/ENSMUSG00000029759/ENSMUSG00000015340/ENSMUSG00000008999/ENSMUSG00000046500/ENSMUSG00000015950/ENSMUSG00000002944/ENSMUSG00000064267/ENSMUSG00000072941/ENSMUSG00000033792
GO:0007159	GOBP_LEUKOCYTE_CELL_CELL_ADHESION	113	0.458042	1.68242	0.000675105	0.0323731	0.0295166	1462	tags=35%, list=18%, signal=29%	ENSMUSG00000036594/ENSMUSG00000039899/ENSMUSG00000026395/ENSMUSG00000029816/ENSMUSG00000008999/ENSMUSG00000036526/ENSMUSG00000035000/ENSMUSG00000026656/ENSMUSG00000030124/ENSMUSG00000048583/ENSMUSG00000027399/ENSMUSG00000039323/ENSMUSG00000053338/ENSMUSG00000031101/ENSMUSG00000028749/ENSMUSG00000026399/ENSMUSG00000028581/ENSMUSG00000042677/ENSMUSG00000042333/ENSMUSG00000039377/ENSMUSG00000048163/…
GO:0072348	GOBP_SULFUR_COMPOUND_TRANSPORT	20	0.774472	2.09827	0.000704498	0.0335187	0.0305611	673	tags=40%, list=8%, signal=37%	ENSMUSG00000029843/ENSMUSG00000030108/ENSMUSG00000040569/ENSMUSG00000018459/ENSMUSG00000027737/ENSMUSG00000046959/ENSMUSG00000029802/ENSMUSG00000005089
GO:0030282	GOBP_BONE_MINERALIZATION	49	0.601492	1.91815	0.000726769	0.0340463	0.0310422	1006	tags=35%, list=12%, signal=31%	ENSMUSG00000008999/ENSMUSG00000030218/ENSMUSG00000032487/ENSMUSG00000028874/ENSMUSG00000036856/ENSMUSG00000037962/ENSMUSG00000026674/ENSMUSG00000028108/ENSMUSG00000050931/ENSMUSG00000029661/ENSMUSG00000028195/ENSMUSG00000057457/ENSMUSG00000027358/ENSMUSG00000058488/ENSMUSG00000067336/ENSMUSG00000048776/ENSMUSG00000054675
GO:1903035	GOBP_NEGATIVE_REGULATION_OF_RESPONSE_TO_WOUNDING	29	0.660836	1.86693	0.000724672	0.0340463	0.0310422	813	tags=38%, list=10%, signal=34%	ENSMUSG00000066058/ENSMUSG00000074743/ENSMUSG00000036856/ENSMUSG00000023224/ENSMUSG00000037411/ENSMUSG00000027082/ENSMUSG00000029304/ENSMUSG00000015829/ENSMUSG00000037225/ENSMUSG00000029231/ENSMUSG00000026235
GO:0002577	GOBP_REGULATION_OF_ANTIGEN_PROCESSING_AND_PRESENTATION	9	0.87176	1.92197	0.000780658	0.0362916	0.0330894	159	tags=44%, list=2%, signal=44%	ENSMUSG00000039899/ENSMUSG00000031165/ENSMUSG00000026656/ENSMUSG00000026177
GO:0072593	GOBP_REACTIVE_OXYGEN_SPECIES_METABOLIC_PROCESS	63	0.559976	1.89941	0.000798263	0.036552	0.0333268	1393	tags=35%, list=17%, signal=29%	ENSMUSG00000079293/ENSMUSG00000029759/ENSMUSG00000015340/ENSMUSG00000024087/ENSMUSG00000008999/ENSMUSG00000046500/ENSMUSG00000015950/ENSMUSG00000042677/ENSMUSG00000002944/ENSMUSG00000064267/ENSMUSG00000028195/ENSMUSG00000072941/ENSMUSG00000033792/ENSMUSG00000025949/ENSMUSG00000045658/ENSMUSG00000038028/ENSMUSG00000000628/ENSMUSG00000015839/ENSMUSG00000031400/ENSMUSG00000026031/ENSMUSG00000029082/…
GO:0044092	GOBP_NEGATIVE_REGULATION_OF_MOLECULAR_FUNCTION	377	0.34905	1.47562	0.000797945	0.036552	0.0333268	1534	tags=22%, list=19%, signal=19%	ENSMUSG00000068129/ENSMUSG00000037254/ENSMUSG00000026395/ENSMUSG00000024087/ENSMUSG00000008999/ENSMUSG00000034683/ENSMUSG00000032487/ENSMUSG00000057722/ENSMUSG00000000359/ENSMUSG00000028864/ENSMUSG00000000562/ENSMUSG00000032231/ENSMUSG00000023224/ENSMUSG00000001131/ENSMUSG00000004655/ENSMUSG00000004951/ENSMUSG00000046223/ENSMUSG00000037411/ENSMUSG00000073802/ENSMUSG00000026175/ENSMUSG00000026222/…
GO:0045785	GOBP_POSITIVE_REGULATION_OF_CELL_ADHESION	138	0.44903	1.72242	0.000825473	0.0375159	0.0342056	1336	tags=31%, list=16%, signal=26%	ENSMUSG00000036594/ENSMUSG00000026395/ENSMUSG00000008999/ENSMUSG00000036526/ENSMUSG00000035000/ENSMUSG00000026193/ENSMUSG00000048583/ENSMUSG00000027399/ENSMUSG00000036856/ENSMUSG00000040274/ENSMUSG00000039323/ENSMUSG00000046223/ENSMUSG00000031101/ENSMUSG00000049001/ENSMUSG00000026399/ENSMUSG00000042333/ENSMUSG00000044042/ENSMUSG00000039377/ENSMUSG00000028583/ENSMUSG00000002944/ENSMUSG00000026786/…
GO:0051709	GOBP_REGULATION_OF_KILLING_OF_CELLS_OF_ANOTHER_ORGANISM	3	0.972498	1.63984	0.000863113	0.038936	0.0355004	21	tags=33%, list=0%, signal=33%	ENSMUSG00000079293
GO:0042554	GOBP_SUPEROXIDE_ANION_GENERATION	10	0.860241	1.93972	0.000933489	0.0418011	0.0381126	567	tags=60%, list=7%, signal=56%	ENSMUSG00000079293/ENSMUSG00000029759/ENSMUSG00000015340/ENSMUSG00000046500/ENSMUSG00000015950/ENSMUSG00000064267
GO:0002275	GOBP_MYELOID_CELL_ACTIVATION_INVOLVED_IN_IMMUNE_RESPONSE	29	0.652938	1.84462	0.000983078	0.0437003	0.0398443	1294	tags=41%, list=16%, signal=35%	ENSMUSG00000016024/ENSMUSG00000031264/ENSMUSG00000028874/ENSMUSG00000015090/ENSMUSG00000058715/ENSMUSG00000038147/ENSMUSG00000002111/ENSMUSG00000029484/ENSMUSG00000033788/ENSMUSG00000004266/ENSMUSG00000042312/ENSMUSG00000028341
GO:0097435	GOBP_SUPRAMOLECULAR_FIBER_ORGANIZATION	263	0.37116	1.51613	0.0010293	0.0454234	0.0414153	1596	tags=29%, list=20%, signal=24%	ENSMUSG00000026043/ENSMUSG00000041559/ENSMUSG00000024087/ENSMUSG00000031165/ENSMUSG00000001506/ENSMUSG00000043850/ENSMUSG00000068614/ENSMUSG00000030116/ENSMUSG00000051136/ENSMUSG00000036856/ENSMUSG00000064177/ENSMUSG00000026175/ENSMUSG00000037962/ENSMUSG00000003283/ENSMUSG00000036131/ENSMUSG00000041498/ENSMUSG00000010311/ENSMUSG00000068270/ENSMUSG00000026674/ENSMUSG00000031010/ENSMUSG00000079110/…
GO:0015718	GOBP_MONOCARBOXYLIC_ACID_TRANSPORT	32	0.650303	1.91559	0.00106653	0.0463942	0.0423004	1141	tags=38%, list=14%, signal=32%	ENSMUSG00000030108/ENSMUSG00000030109/ENSMUSG00000029219/ENSMUSG00000027399/ENSMUSG00000037014/ENSMUSG00000028749/ENSMUSG00000002944/ENSMUSG00000029802/ENSMUSG00000026220/ENSMUSG00000030307/ENSMUSG00000056220/ENSMUSG00000041193
GO:2000116	GOBP_REGULATION_OF_CYSTEINE_TYPE_ENDOPEPTIDASE_ACTIVITY	86	0.503761	1.78299	0.00106269	0.0463942	0.0423004	419	tags=10%, list=5%, signal=10%	ENSMUSG00000068129/ENSMUSG00000079293/ENSMUSG00000032487/ENSMUSG00000028864/ENSMUSG00000004655/ENSMUSG00000046223/ENSMUSG00000026175/ENSMUSG00000039304/ENSMUSG00000028581
GO:0050869	GOBP_NEGATIVE_REGULATION_OF_B_CELL_ACTIVATION	12	0.804516	1.90995	0.00109241	0.0471829	0.0430196	419	tags=42%, list=5%, signal=40%	ENSMUSG00000073489/ENSMUSG00000031264/ENSMUSG00000026656/ENSMUSG00000026288/ENSMUSG00000028581
GO:0002831	GOBP_REGULATION_OF_RESPONSE_TO_BIOTIC_STIMULUS	116	0.47021	1.73772	0.00112817	0.0483843	0.044115	1183	tags=25%, list=15%, signal=22%	ENSMUSG00000053318/ENSMUSG00000079293/ENSMUSG00000039899/ENSMUSG00000073489/ENSMUSG00000016024/ENSMUSG00000026365/ENSMUSG00000028874/ENSMUSG00000026656/ENSMUSG00000030124/ENSMUSG00000052776/ENSMUSG00000023224/ENSMUSG00000015950/ENSMUSG00000003283/ENSMUSG00000026399/ENSMUSG00000042677/ENSMUSG00000025058/ENSMUSG00000002944/ENSMUSG00000002111/ENSMUSG00000041827/ENSMUSG00000030107/ENSMUSG00000043279/…
GO:0050764	GOBP_REGULATION_OF_PHAGOCYTOSIS	29	0.648429	1.83188	0.00114037	0.0485654	0.0442801	1141	tags=52%, list=14%, signal=45%	ENSMUSG00000079293/ENSMUSG00000026395/ENSMUSG00000028874/ENSMUSG00000026656/ENSMUSG00000026177/ENSMUSG00000027995/ENSMUSG00000031304/ENSMUSG00000058715/ENSMUSG00000003283/ENSMUSG00000002944/ENSMUSG00000033788/ENSMUSG00000027087/ENSMUSG00000023206/ENSMUSG00000039145/ENSMUSG00000041193
GO:0097530	GOBP_GRANULOCYTE_MIGRATION	43	0.627872	1.94882	0.00115838	0.0489896	0.0446669	1572	tags=44%, list=19%, signal=36%	ENSMUSG00000053318/ENSMUSG00000016024/ENSMUSG00000035000/ENSMUSG00000027399/ENSMUSG00000029373/ENSMUSG00000042190/ENSMUSG00000058715/ENSMUSG00000040552/ENSMUSG00000049130/ENSMUSG00000028859/ENSMUSG00000074361/ENSMUSG00000025949/ENSMUSG00000033721/ENSMUSG00000039145/ENSMUSG00000029082/ENSMUSG00000056054/ENSMUSG00000002897/ENSMUSG00000053475/ENSMUSG00000061778
GO:0001539	GOBP_CILIUM_OR_FLAGELLUM_DEPENDENT_CELL_MOTILITY	38	-0.629332	-1.83144	0.00117088	0.0491768	0.0448375	1067	tags=34%, list=13%, signal=30%	ENSMUSG00000025038/ENSMUSG00000030276/ENSMUSG00000040714/ENSMUSG00000073077/ENSMUSG00000028845/ENSMUSG00000047369/ENSMUSG00000038987/ENSMUSG00000029442/ENSMUSG00000028137/ENSMUSG00000026546/ENSMUSG00000026679/ENSMUSG00000028294/ENSMUSG00000052861

## Sheet: PAG_oe_c5_gobp_gsea
ID	Description	setSize	enrichmentScore	NES	pvalue	p.adjust	qvalue	rank	leading_edge	core_enrichment
GO:0002181	GOBP_CYTOPLASMIC_TRANSLATION	110	0.585201	3.37315	1.90279e-18	1.24119e-14	1.22359e-14	1144	tags=50%, list=14%, signal=44%	ENSMUSG00000034892/ENSMUSG00000057322/ENSMUSG00000067288/ENSMUSG00000039001/ENSMUSG00000057863/ENSMUSG00000041841/ENSMUSG00000057841/ENSMUSG00000059070/ENSMUSG00000063457/ENSMUSG00000046330/ENSMUSG00000025362/ENSMUSG00000062997/ENSMUSG00000025508/ENSMUSG00000037563/ENSMUSG00000073702/ENSMUSG00000040952/ENSMUSG00000030432/ENSMUSG00000090733/ENSMUSG00000090137/ENSMUSG00000049517/ENSMUSG00000058600/…
GO:0003341	GOBP_CILIUM_MOVEMENT	86	0.514789	2.78159	1.58104e-10	5.15656e-07	5.08346e-07	1690	tags=53%, list=21%, signal=43%	ENSMUSG00000024175/ENSMUSG00000039543/ENSMUSG00000018581/ENSMUSG00000028845/ENSMUSG00000021040/ENSMUSG00000028294/ENSMUSG00000020799/ENSMUSG00000029442/ENSMUSG00000031786/ENSMUSG00000026546/ENSMUSG00000043020/ENSMUSG00000048029/ENSMUSG00000022972/ENSMUSG00000047021/ENSMUSG00000039963/ENSMUSG00000061322/ENSMUSG00000023966/ENSMUSG00000020308/ENSMUSG00000023949/ENSMUSG00000022805/ENSMUSG00000032514/…
GO:0043043	GOBP_PEPTIDE_BIOSYNTHETIC_PROCESS	373	0.309948	2.17653	3.63463e-10	7.9029e-07	7.79087e-07	1448	tags=29%, list=18%, signal=25%	ENSMUSG00000034892/ENSMUSG00000057322/ENSMUSG00000067288/ENSMUSG00000039001/ENSMUSG00000035202/ENSMUSG00000057863/ENSMUSG00000049751/ENSMUSG00000038676/ENSMUSG00000041841/ENSMUSG00000076431/ENSMUSG00000057841/ENSMUSG00000059070/ENSMUSG00000063457/ENSMUSG00000046330/ENSMUSG00000025362/ENSMUSG00000062997/ENSMUSG00000025508/ENSMUSG00000037563/ENSMUSG00000024208/ENSMUSG00000073702/ENSMUSG00000040952/…
GO:0006518	GOBP_PEPTIDE_METABOLIC_PROCESS	449	0.282061	2.02376	2.08937e-09	3.40723e-06	3.35893e-06	1451	tags=27%, list=18%, signal=24%	ENSMUSG00000034892/ENSMUSG00000057322/ENSMUSG00000067288/ENSMUSG00000039001/ENSMUSG00000035202/ENSMUSG00000057863/ENSMUSG00000049751/ENSMUSG00000038676/ENSMUSG00000041841/ENSMUSG00000076431/ENSMUSG00000057841/ENSMUSG00000059070/ENSMUSG00000063457/ENSMUSG00000046330/ENSMUSG00000025362/ENSMUSG00000062997/ENSMUSG00000025508/ENSMUSG00000037563/ENSMUSG00000039278/ENSMUSG00000024208/ENSMUSG00000073702/…
GO:0016072	GOBP_RRNA_METABOLIC_PROCESS	133	0.425166	2.53148	3.97526e-09	5.18612e-06	5.1126e-06	1701	tags=44%, list=21%, signal=35%	ENSMUSG00000067288/ENSMUSG00000039001/ENSMUSG00000027133/ENSMUSG00000063457/ENSMUSG00000062997/ENSMUSG00000037563/ENSMUSG00000040952/ENSMUSG00000090733/ENSMUSG00000079480/ENSMUSG00000063316/ENSMUSG00000051062/ENSMUSG00000041203/ENSMUSG00000009927/ENSMUSG00000060636/ENSMUSG00000061477/ENSMUSG00000041560/ENSMUSG00000037805/ENSMUSG00000032288/ENSMUSG00000059291/ENSMUSG00000060152/ENSMUSG00000032044/…
GO:0001539	GOBP_CILIUM_OR_FLAGELLUM_DEPENDENT_CELL_MOTILITY	67	0.536354	2.70556	5.00516e-09	5.44144e-06	5.3643e-06	716	tags=40%, list=9%, signal=37%	ENSMUSG00000024175/ENSMUSG00000018581/ENSMUSG00000028845/ENSMUSG00000021040/ENSMUSG00000028294/ENSMUSG00000020799/ENSMUSG00000029442/ENSMUSG00000031786/ENSMUSG00000026546/ENSMUSG00000043020/ENSMUSG00000048029/ENSMUSG00000047021/ENSMUSG00000052861/ENSMUSG00000005237/ENSMUSG00000039963/ENSMUSG00000061322/ENSMUSG00000023966/ENSMUSG00000020308/ENSMUSG00000023949/ENSMUSG00000052273/ENSMUSG00000032514/…
GO:0043604	GOBP_AMIDE_BIOSYNTHETIC_PROCESS	446	0.262231	1.88175	1.81114e-07	0.000168773	0.00016638	1448	tags=26%, list=18%, signal=23%	ENSMUSG00000034892/ENSMUSG00000057322/ENSMUSG00000067288/ENSMUSG00000039001/ENSMUSG00000035202/ENSMUSG00000057863/ENSMUSG00000049751/ENSMUSG00000038676/ENSMUSG00000041841/ENSMUSG00000076431/ENSMUSG00000057841/ENSMUSG00000059070/ENSMUSG00000063457/ENSMUSG00000046330/ENSMUSG00000025362/ENSMUSG00000062997/ENSMUSG00000025508/ENSMUSG00000037563/ENSMUSG00000024208/ENSMUSG00000073702/ENSMUSG00000040952/…
GO:0007018	GOBP_MICROTUBULE_BASED_MOVEMENT	204	0.335542	2.15809	3.29939e-07	0.000269024	0.00026521	1183	tags=28%, list=14%, signal=25%	ENSMUSG00000024175/ENSMUSG00000039543/ENSMUSG00000018581/ENSMUSG00000028845/ENSMUSG00000021040/ENSMUSG00000034467/ENSMUSG00000028294/ENSMUSG00000020799/ENSMUSG00000029442/ENSMUSG00000031786/ENSMUSG00000026546/ENSMUSG00000043020/ENSMUSG00000024873/ENSMUSG00000048029/ENSMUSG00000010021/ENSMUSG00000022972/ENSMUSG00000047021/ENSMUSG00000052861/ENSMUSG00000005237/ENSMUSG00000039963/ENSMUSG00000061322/…
GO:0042254	GOBP_RIBOSOME_BIOGENESIS	163	0.363198	2.23306	5.63261e-07	0.000392112	0.000386554	1713	tags=37%, list=21%, signal=30%	ENSMUSG00000057322/ENSMUSG00000067288/ENSMUSG00000039001/ENSMUSG00000027133/ENSMUSG00000063457/ENSMUSG00000062997/ENSMUSG00000037563/ENSMUSG00000040952/ENSMUSG00000090733/ENSMUSG00000079480/ENSMUSG00000063316/ENSMUSG00000051062/ENSMUSG00000009927/ENSMUSG00000012848/ENSMUSG00000060636/ENSMUSG00000036781/ENSMUSG00000061477/ENSMUSG00000041560/ENSMUSG00000037805/ENSMUSG00000032288/ENSMUSG00000059291/…
GO:0006091	GOBP_GENERATION_OF_PRECURSOR_METABOLITES_AND_ENERGY	254	0.31004	2.08433	6.01123e-07	0.000392112	0.000386554	1775	tags=35%, list=22%, signal=28%	ENSMUSG00000016427/ENSMUSG00000050856/ENSMUSG00000041798/ENSMUSG00000014294/ENSMUSG00000031760/ENSMUSG00000016252/ENSMUSG00000038676/ENSMUSG00000020163/ENSMUSG00000017778/ENSMUSG00000036199/ENSMUSG00000024208/ENSMUSG00000059534/ENSMUSG00000059363/ENSMUSG00000054428/ENSMUSG00000035885/ENSMUSG00000041881/ENSMUSG00000022450/ENSMUSG00000035674/ENSMUSG00000048029/ENSMUSG00000044894/ENSMUSG00000020766/…
GO:0042274	GOBP_RIBOSOMAL_SMALL_SUBUNIT_BIOGENESIS	37	0.580279	2.515	6.6932e-07	0.000396907	0.00039128	1671	tags=57%, list=20%, signal=45%	ENSMUSG00000057322/ENSMUSG00000067288/ENSMUSG00000039001/ENSMUSG00000063457/ENSMUSG00000037563/ENSMUSG00000040952/ENSMUSG00000090733/ENSMUSG00000009927/ENSMUSG00000012848/ENSMUSG00000036781/ENSMUSG00000061477/ENSMUSG00000061787/ENSMUSG00000025290/ENSMUSG00000030611/ENSMUSG00000024608/ENSMUSG00000036376/ENSMUSG00000061024/ENSMUSG00000024312/ENSMUSG00000019297/ENSMUSG00000046756/ENSMUSG00000028495
GO:0034470	GOBP_NCRNA_PROCESSING	198	0.327921	2.09961	3.52456e-06	0.00191589	0.00188873	1701	tags=35%, list=21%, signal=29%	ENSMUSG00000067288/ENSMUSG00000039001/ENSMUSG00000027133/ENSMUSG00000063457/ENSMUSG00000062997/ENSMUSG00000037563/ENSMUSG00000040952/ENSMUSG00000090733/ENSMUSG00000079480/ENSMUSG00000063316/ENSMUSG00000074576/ENSMUSG00000051062/ENSMUSG00000049482/ENSMUSG00000009927/ENSMUSG00000060636/ENSMUSG00000061477/ENSMUSG00000041560/ENSMUSG00000037805/ENSMUSG00000032288/ENSMUSG00000059291/ENSMUSG00000021550/…
GO:0035082	GOBP_AXONEME_ASSEMBLY	52	0.529786	2.5176	4.65928e-06	0.00225843	0.00222641	1690	tags=58%, list=21%, signal=46%	ENSMUSG00000028845/ENSMUSG00000028294/ENSMUSG00000031786/ENSMUSG00000043020/ENSMUSG00000055809/ENSMUSG00000034227/ENSMUSG00000047021/ENSMUSG00000005237/ENSMUSG00000039963/ENSMUSG00000061322/ENSMUSG00000023966/ENSMUSG00000024033/ENSMUSG00000020308/ENSMUSG00000022805/ENSMUSG00000039781/ENSMUSG00000019027/ENSMUSG00000027867/ENSMUSG00000025857/ENSMUSG00000044948/ENSMUSG00000035578/ENSMUSG00000039632/…
GO:0006119	GOBP_OXIDATIVE_PHOSPHORYLATION	93	0.409535	2.25858	4.97464e-06	0.00225843	0.00222641	1676	tags=47%, list=20%, signal=38%	ENSMUSG00000016427/ENSMUSG00000050856/ENSMUSG00000014294/ENSMUSG00000016252/ENSMUSG00000017778/ENSMUSG00000024208/ENSMUSG00000059534/ENSMUSG00000059363/ENSMUSG00000041881/ENSMUSG00000022450/ENSMUSG00000035674/ENSMUSG00000044894/ENSMUSG00000023089/ENSMUSG00000020153/ENSMUSG00000033938/ENSMUSG00000061518/ENSMUSG00000071654/ENSMUSG00000031818/ENSMUSG00000038717/ENSMUSG00000041697/ENSMUSG00000020022/…
GO:0009060	GOBP_AEROBIC_RESPIRATION	117	0.377797	2.19461	5.19337e-06	0.00225843	0.00222641	1562	tags=40%, list=19%, signal=33%	ENSMUSG00000016427/ENSMUSG00000050856/ENSMUSG00000014294/ENSMUSG00000016252/ENSMUSG00000038676/ENSMUSG00000017778/ENSMUSG00000024208/ENSMUSG00000059534/ENSMUSG00000059363/ENSMUSG00000041881/ENSMUSG00000022450/ENSMUSG00000035674/ENSMUSG00000044894/ENSMUSG00000023089/ENSMUSG00000020153/ENSMUSG00000033938/ENSMUSG00000061518/ENSMUSG00000071654/ENSMUSG00000031818/ENSMUSG00000038717/ENSMUSG00000041697/…
GO:0000028	GOBP_RIBOSOMAL_SMALL_SUBUNIT_ASSEMBLY	14	0.734223	2.45217	7.53991e-06	0.00307393	0.00303035	1524	tags=79%, list=19%, signal=64%	ENSMUSG00000057322/ENSMUSG00000067288/ENSMUSG00000063457/ENSMUSG00000040952/ENSMUSG00000090733/ENSMUSG00000012848/ENSMUSG00000036781/ENSMUSG00000030611/ENSMUSG00000024608/ENSMUSG00000036376/ENSMUSG00000046756
GO:0001578	GOBP_MICROTUBULE_BUNDLE_FORMATION	71	0.454111	2.33098	1.00001e-05	0.00383709	0.0037827	1690	tags=49%, list=21%, signal=39%	ENSMUSG00000028845/ENSMUSG00000028294/ENSMUSG00000031786/ENSMUSG00000043020/ENSMUSG00000055809/ENSMUSG00000034227/ENSMUSG00000047021/ENSMUSG00000005237/ENSMUSG00000039963/ENSMUSG00000061322/ENSMUSG00000023966/ENSMUSG00000024033/ENSMUSG00000020308/ENSMUSG00000022805/ENSMUSG00000039781/ENSMUSG00000019027/ENSMUSG00000027867/ENSMUSG00000025857/ENSMUSG00000044948/ENSMUSG00000035578/ENSMUSG00000039632/…
GO:0097722	GOBP_SPERM_MOTILITY	52	0.510744	2.42711	1.62355e-05	0.00483316	0.00476465	716	tags=38%, list=9%, signal=35%	ENSMUSG00000018581/ENSMUSG00000028845/ENSMUSG00000021040/ENSMUSG00000028294/ENSMUSG00000029442/ENSMUSG00000031786/ENSMUSG00000026546/ENSMUSG00000048029/ENSMUSG00000047021/ENSMUSG00000039963/ENSMUSG00000061322/ENSMUSG00000020308/ENSMUSG00000023949/ENSMUSG00000032514/ENSMUSG00000039781/ENSMUSG00000032489/ENSMUSG00000019027/ENSMUSG00000022388/ENSMUSG00000044948/ENSMUSG00000035578
GO:0042255	GOBP_RIBOSOME_ASSEMBLY	40	0.549575	2.42292	1.46407e-05	0.00483316	0.00476465	2643	tags=75%, list=32%, signal=51%	ENSMUSG00000057322/ENSMUSG00000067288/ENSMUSG00000063457/ENSMUSG00000040952/ENSMUSG00000090733/ENSMUSG00000012848/ENSMUSG00000036781/ENSMUSG00000041560/ENSMUSG00000059291/ENSMUSG00000022557/ENSMUSG00000058546/ENSMUSG00000030611/ENSMUSG00000027613/ENSMUSG00000028741/ENSMUSG00000024608/ENSMUSG00000036376/ENSMUSG00000061024/ENSMUSG00000046756/ENSMUSG00000038279/ENSMUSG00000029066/ENSMUSG00000018446/…
GO:1904667	GOBP_NEGATIVE_REGULATION_OF_UBIQUITIN_PROTEIN_LIGASE_ACTIVITY	6	0.894041	2.16972	1.52819e-05	0.00483316	0.00476465	872	tags=100%, list=11%, signal=89%	ENSMUSG00000041841/ENSMUSG00000063457/ENSMUSG00000028234/ENSMUSG00000061477/ENSMUSG00000059291/ENSMUSG00000071415
GO:0022613	GOBP_RIBONUCLEOPROTEIN_COMPLEX_BIOGENESIS	230	0.2877	1.89841	1.63007e-05	0.00483316	0.00476465	1720	tags=32%, list=21%, signal=26%	ENSMUSG00000057322/ENSMUSG00000067288/ENSMUSG00000039001/ENSMUSG00000027133/ENSMUSG00000063457/ENSMUSG00000062997/ENSMUSG00000037563/ENSMUSG00000040952/ENSMUSG00000040824/ENSMUSG00000090733/ENSMUSG00000079480/ENSMUSG00000057278/ENSMUSG00000063316/ENSMUSG00000051062/ENSMUSG00000009927/ENSMUSG00000012848/ENSMUSG00000060636/ENSMUSG00000036781/ENSMUSG00000061477/ENSMUSG00000041560/ENSMUSG00000020018/…
GO:0034660	GOBP_NCRNA_METABOLIC_PROCESS	259	0.281954	1.89273	1.44034e-05	0.00483316	0.00476465	1701	tags=31%, list=21%, signal=26%	ENSMUSG00000067288/ENSMUSG00000039001/ENSMUSG00000035202/ENSMUSG00000027133/ENSMUSG00000063457/ENSMUSG00000062997/ENSMUSG00000037563/ENSMUSG00000040952/ENSMUSG00000090733/ENSMUSG00000079480/ENSMUSG00000063316/ENSMUSG00000074576/ENSMUSG00000051062/ENSMUSG00000049482/ENSMUSG00000041203/ENSMUSG00000009927/ENSMUSG00000022516/ENSMUSG00000060636/ENSMUSG00000061477/ENSMUSG00000041560/ENSMUSG00000037805/…
GO:0046034	GOBP_ATP_METABOLIC_PROCESS	171	0.328167	2.02732	2.31798e-05	0.00657398	0.00648079	1765	tags=37%, list=22%, signal=30%	ENSMUSG00000016427/ENSMUSG00000050856/ENSMUSG00000041798/ENSMUSG00000014294/ENSMUSG00000016252/ENSMUSG00000017778/ENSMUSG00000024208/ENSMUSG00000059534/ENSMUSG00000059363/ENSMUSG00000054428/ENSMUSG00000041881/ENSMUSG00000022450/ENSMUSG00000035674/ENSMUSG00000048029/ENSMUSG00000044894/ENSMUSG00000020766/ENSMUSG00000023089/ENSMUSG00000020108/ENSMUSG00000020153/ENSMUSG00000091415/ENSMUSG00000033938/…
GO:0045333	GOBP_CELLULAR_RESPIRATION	139	0.343461	2.0727	3.47953e-05	0.00945707	0.009323	1814	tags=41%, list=22%, signal=32%	ENSMUSG00000016427/ENSMUSG00000050856/ENSMUSG00000014294/ENSMUSG00000016252/ENSMUSG00000038676/ENSMUSG00000017778/ENSMUSG00000024208/ENSMUSG00000059534/ENSMUSG00000059363/ENSMUSG00000041881/ENSMUSG00000022450/ENSMUSG00000035674/ENSMUSG00000044894/ENSMUSG00000023089/ENSMUSG00000020153/ENSMUSG00000033938/ENSMUSG00000061518/ENSMUSG00000071654/ENSMUSG00000026154/ENSMUSG00000031818/ENSMUSG00000038717/…
GO:0042273	GOBP_RIBOSOMAL_LARGE_SUBUNIT_BIOGENESIS	44	0.471502	2.14551	3.8304e-05	0.00999428	0.00985259	2570	tags=59%, list=31%, signal=41%	ENSMUSG00000057322/ENSMUSG00000062997/ENSMUSG00000060636/ENSMUSG00000041560/ENSMUSG00000037805/ENSMUSG00000059291/ENSMUSG00000022557/ENSMUSG00000062647/ENSMUSG00000060938/ENSMUSG00000058546/ENSMUSG00000052253/ENSMUSG00000027613/ENSMUSG00000028741/ENSMUSG00000001305/ENSMUSG00000061024/ENSMUSG00000001056/ENSMUSG00000025794/ENSMUSG00000038279/ENSMUSG00000025869/ENSMUSG00000029066/ENSMUSG00000060036/…
GO:0015980	GOBP_ENERGY_DERIVATION_BY_OXIDATION_OF_ORGANIC_COMPOUNDS	176	0.303883	1.89072	4.71015e-05	0.0118171	0.0116495	1775	tags=36%, list=22%, signal=29%	ENSMUSG00000016427/ENSMUSG00000050856/ENSMUSG00000041798/ENSMUSG00000014294/ENSMUSG00000031760/ENSMUSG00000016252/ENSMUSG00000038676/ENSMUSG00000017778/ENSMUSG00000024208/ENSMUSG00000059534/ENSMUSG00000059363/ENSMUSG00000041881/ENSMUSG00000022450/ENSMUSG00000035674/ENSMUSG00000044894/ENSMUSG00000023089/ENSMUSG00000020153/ENSMUSG00000033938/ENSMUSG00000061518/ENSMUSG00000071654/ENSMUSG00000026154/…
GO:0120316	GOBP_SPERM_FLAGELLUM_ASSEMBLY	17	0.65255	2.3339	5.63103e-05	0.0136041	0.0134113	1023	tags=59%, list=13%, signal=52%	ENSMUSG00000028294/ENSMUSG00000031786/ENSMUSG00000047021/ENSMUSG00000020308/ENSMUSG00000039781/ENSMUSG00000019027/ENSMUSG00000044948/ENSMUSG00000035578/ENSMUSG00000072663/ENSMUSG00000053153
GO:0033108	GOBP_MITOCHONDRIAL_RESPIRATORY_CHAIN_COMPLEX_ASSEMBLY	67	0.414794	2.09237	7.9492e-05	0.0185188	0.0182563	1423	tags=42%, list=17%, signal=35%	ENSMUSG00000016427/ENSMUSG00000014294/ENSMUSG00000036199/ENSMUSG00000024208/ENSMUSG00000022450/ENSMUSG00000035674/ENSMUSG00000023089/ENSMUSG00000002379/ENSMUSG00000020153/ENSMUSG00000033938/ENSMUSG00000071654/ENSMUSG00000026154/ENSMUSG00000087687/ENSMUSG00000031059/ENSMUSG00000020022/ENSMUSG00000023020/ENSMUSG00000026500/ENSMUSG00000078572/ENSMUSG00000046516/ENSMUSG00000026895/ENSMUSG00000028648/…
GO:0007272	GOBP_ENSHEATHMENT_OF_NEURONS	81	-0.461735	-2.41199	9.31108e-05	0.0209435	0.0206466	1313	tags=26%, list=16%, signal=22%	ENSMUSG00000068748/ENSMUSG00000062991/ENSMUSG00000031918/ENSMUSG00000051469/ENSMUSG00000043924/ENSMUSG00000045629/ENSMUSG00000030760/ENSMUSG00000056966/ENSMUSG00000015342/ENSMUSG00000024259/ENSMUSG00000027858/ENSMUSG00000020774/ENSMUSG00000028599/ENSMUSG00000050063/ENSMUSG00000002881/ENSMUSG00000031425/ENSMUSG00000062078/ENSMUSG00000032854/ENSMUSG00000018217/ENSMUSG00000053198/ENSMUSG00000056569
GO:0015986	GOBP_ATP_SYNTHESIS_COUPLED_PROTON_TRANSPORT	19	0.641488	2.37377	0.00010637	0.0223823	0.022065	1507	tags=63%, list=18%, signal=52%	ENSMUSG00000050856/ENSMUSG00000016252/ENSMUSG00000038717/ENSMUSG00000038690/ENSMUSG00000057411/ENSMUSG00000062683/ENSMUSG00000006057/ENSMUSG00000024121/ENSMUSG00000022956/ENSMUSG00000003072/ENSMUSG00000034566/ENSMUSG00000022890
GO:0009201	GOBP_RIBONUCLEOSIDE_TRIPHOSPHATE_BIOSYNTHETIC_PROCESS	44	0.45567	2.07347	0.00010637	0.0223823	0.022065	1765	tags=48%, list=22%, signal=38%	ENSMUSG00000050856/ENSMUSG00000046242/ENSMUSG00000016252/ENSMUSG00000091415/ENSMUSG00000071654/ENSMUSG00000038717/ENSMUSG00000038690/ENSMUSG00000028443/ENSMUSG00000002550/ENSMUSG00000057411/ENSMUSG00000028756/ENSMUSG00000062683/ENSMUSG00000006057/ENSMUSG00000024121/ENSMUSG00000022956/ENSMUSG00000002603/ENSMUSG00000003072/ENSMUSG00000034566/ENSMUSG00000022890/ENSMUSG00000057342/ENSMUSG00000022346
GO:0032543	GOBP_MITOCHONDRIAL_TRANSLATION	37	0.495031	2.14552	0.000114996	0.0234412	0.0231089	2106	tags=57%, list=26%, signal=42%	ENSMUSG00000035202/ENSMUSG00000024208/ENSMUSG00000041881/ENSMUSG00000038880/ENSMUSG00000021967/ENSMUSG00000020477/ENSMUSG00000032044/ENSMUSG00000037772/ENSMUSG00000054312/ENSMUSG00000040269/ENSMUSG00000070699/ENSMUSG00000049960/ENSMUSG00000030611/ENSMUSG00000017188/ENSMUSG00000046756/ENSMUSG00000002767/ENSMUSG00000025403/ENSMUSG00000036285/ENSMUSG00000018446/ENSMUSG00000023967/ENSMUSG00000018858
GO:0044458	GOBP_MOTILE_CILIUM_ASSEMBLY	32	0.545366	2.27954	0.000125084	0.0244381	0.0240916	1023	tags=47%, list=13%, signal=41%	ENSMUSG00000028294/ENSMUSG00000031786/ENSMUSG00000055809/ENSMUSG00000034227/ENSMUSG00000047021/ENSMUSG00000039963/ENSMUSG00000023966/ENSMUSG00000020308/ENSMUSG00000039781/ENSMUSG00000019027/ENSMUSG00000044948/ENSMUSG00000035578/ENSMUSG00000032965/ENSMUSG00000072663/ENSMUSG00000053153
GO:1904666	GOBP_REGULATION_OF_UBIQUITIN_PROTEIN_LIGASE_ACTIVITY	12	0.693597	2.18835	0.000127379	0.0244381	0.0240916	1299	tags=75%, list=16%, signal=63%	ENSMUSG00000041841/ENSMUSG00000063457/ENSMUSG00000060860/ENSMUSG00000028234/ENSMUSG00000061477/ENSMUSG00000059291/ENSMUSG00000071415/ENSMUSG00000020235/ENSMUSG00000030867
GO:0044782	GOBP_CILIUM_ORGANIZATION	223	0.275068	1.79866	0.000139333	0.0259676	0.0255995	1034	tags=22%, list=13%, signal=20%	ENSMUSG00000024175/ENSMUSG00000024206/ENSMUSG00000039543/ENSMUSG00000028845/ENSMUSG00000028294/ENSMUSG00000020799/ENSMUSG00000063704/ENSMUSG00000031786/ENSMUSG00000043020/ENSMUSG00000048029/ENSMUSG00000026649/ENSMUSG00000055809/ENSMUSG00000010021/ENSMUSG00000050677/ENSMUSG00000022972/ENSMUSG00000034227/ENSMUSG00000047021/ENSMUSG00000005237/ENSMUSG00000063439/ENSMUSG00000039963/ENSMUSG00000061322/…
GO:0022900	GOBP_ELECTRON_TRANSPORT_CHAIN	95	0.340096	1.87751	0.000229888	0.0416544	0.0410639	1635	tags=40%, list=20%, signal=32%	ENSMUSG00000016427/ENSMUSG00000014294/ENSMUSG00000017778/ENSMUSG00000036199/ENSMUSG00000059534/ENSMUSG00000041881/ENSMUSG00000022450/ENSMUSG00000035674/ENSMUSG00000044894/ENSMUSG00000023089/ENSMUSG00000020153/ENSMUSG00000033938/ENSMUSG00000061518/ENSMUSG00000071654/ENSMUSG00000028743/ENSMUSG00000031818/ENSMUSG00000041697/ENSMUSG00000020022/ENSMUSG00000006519/ENSMUSG00000024038/ENSMUSG00000021606/…
GO:0009142	GOBP_NUCLEOSIDE_TRIPHOSPHATE_BIOSYNTHETIC_PROCESS	51	0.426185	2.00052	0.000253489	0.0446894	0.0440559	1888	tags=47%, list=23%, signal=36%	ENSMUSG00000050856/ENSMUSG00000046242/ENSMUSG00000016252/ENSMUSG00000041323/ENSMUSG00000091415/ENSMUSG00000071654/ENSMUSG00000038717/ENSMUSG00000038690/ENSMUSG00000028443/ENSMUSG00000002550/ENSMUSG00000057411/ENSMUSG00000028756/ENSMUSG00000062683/ENSMUSG00000006057/ENSMUSG00000024121/ENSMUSG00000022956/ENSMUSG00000002603/ENSMUSG00000003072/ENSMUSG00000034566/ENSMUSG00000022890/ENSMUSG00000057342/…

## Sheet: KEGG_Pathway
TG KEGG Pathway
Description	setSize	enrichmentScore	NES	pvalue	p.adjust	qvalue	rank	leading_edge	core_enrichment
Influenza A - Mus musculus (house mouse)	121	-0.590785	-2.08738	3.4382e-08	1.35809e-06	9.0479e-07	2159	tags=26%, list=12%, signal=23%	246728/142980/11783/18854/12367/12370/217069/14102/20847/230073/19106/15894/12571/71586/14969/16391/23961/14960/17858/21933/14961/20846/54123/12265/58185/246730/246727/20296/15945/20293/17857
Epstein-Barr virus infection - Mus musculus (house mouse)	182	-0.52499	-1.88846	2.0678e-08	1.35809e-06	9.0479e-07	2243	tags=27%, list=12%, signal=24%	19353/12125/24088/246728/11783/50724/240095/108802/15039/12367/21356/12370/17096/14102/20847/17869/17873/230073/19106/15894/21355/12571/15205/14991/26415/21939/14964/14969/14972/16391/23961/15040/12010/14960/14961/20846/54123/15006/15015/333715/246730/246727/110557/16408/21354/15018/110558/100038882/15945
NOD-like receptor signaling pathway - Mus musculus (house mouse)	145	-0.549195	-1.98257	1.98651e-07	3.13869e-06	2.09107e-06	1567	tags=18%, list=9%, signal=17%	12364/20847/17940/71914/268973/378425/17948/257632/26415/17952/16391/23961/13058/20846/54123/246730/229898/246727/20296/55932/229900/15951/54396/15944/20293/14469
Coronavirus disease - COVID-19 - Mus musculus (house mouse)	195	-0.49863	-1.81797	1.91073e-07	3.13869e-06	2.09107e-06	1638	tags=15%, list=9%, signal=14%	12266/17171/20847/100040298/12259/11607/230073/19106/14962/14131/26415/71586/12263/109828/16391/23961/13058/17858/20846/12267/246730/237433/246727/20296/100038882/15945/17195/20293/17857
Neuroactive ligand-receptor interaction - Mus musculus (house mouse)	231	0.60298	1.80854	1.60282e-07	3.13869e-06	2.09107e-06	1696	tags=25%, list=9%, signal=23%	110304/14812/15560/57249/14811/14816/14654/237213/12424/108071/109648/18619/21336/11438/20605/14409/11609/381853/11517/18155/18216/20607/11606/12426/30878/58861/14799/18217/67405/15466/14813/18610/14400/108069/19116/11549/208188/14814/13611/14396/13615/14407/14404/11550/15139/230777/13609/99296/94226/14397/320343/14065/58991/381677/53978/12671/13489
Phagosome - Mus musculus (house mouse)	132	-0.529886	-1.90527	2.02872e-06	2.67114e-05	1.77958e-05	2243	tags=27%, list=12%, signal=24%	19353/24088/240095/108802/14130/21899/15039/280408/12266/16416/140792/17533/14131/21355/17972/14991/20288/14964/14969/14972/15040/13058/14960/14961/14129/15006/15015/12475/333715/56644/110557/21354/15018/110558/68775/17195
Cytokine-cytokine receptor interaction - Mus musculus (house mouse)	156	-0.490375	-1.76802	5.91453e-06	6.67497e-05	4.44702e-05	1609	tags=29%, list=9%, signal=27%	24099/14102/21832/16323/56744/19109/20315/22163/16186/16172/21803/57916/16154/50931/66102/245527/12504/12161/239114/21939/69583/56838/12772/12774/16174/60504/21933/12984/16168/17700/16199/16185/13019/20299/230979/20308/20296/18049/14599/14566/56069/16161/16184/15945/20293/17329
Calcium signaling pathway - Mus musculus (house mouse)	215	0.543651	1.62603	6.15154e-05	0.000607464	0.000404707	2387	tags=22%, list=13%, signal=20%	14812/15560/14811/14816/108071/12291/21336/14184/13869/18216/12426/18682/58861/15466/14813/12292/14174/14183/12290/14165/18752/18574/11549/18019/14814/18821/12372/11550/12494/18796/110891/22341/12671/16439/18573/14205/11556/21338/16438/11548/69563/15564/14175/14254/231602/20192/239556/53313
Human T-cell leukemia virus 1 infection - Mus musculus (house mouse)	206	-0.424244	-1.56986	0.000141533	0.00124234	0.000827676	3369	tags=26%, list=19%, signal=22%	26401/13714/14281/26413/16177/18021/19645/18707/14999/18747/75430/18186/11920/11515/12236/20807/68999/16414/231991/17701/16818/240095/108802/15039/26427/20375/13654/107995/17869/16186/12579/15894/21803/78284/12504/14991/21939/14964/14969/14972/15040/12010/14960/14961/16168/15006/15015/333715/16185/110557/16408/15018/110558/16184
Tuberculosis - Mus musculus (house mouse)	134	-0.469163	-1.67704	0.000158681	0.00125358	0.000835163	4945	tags=40%, list=27%, signal=30%	12322/12611/16706/246256/110157/26417/12325/27060/108058/271457/16411/18033/23797/12122/19344/20963/12043/56632/19055/16783/20698/26413/216238/14999/16409/75600/16414/21897/24088/16155/11783/14130/21899/12367/12370/12266/21803/17533/14131/81897/16154/12608/14127/257632/26415/14969/16149/14960/14961/20846/12265/14129/12475/56644
Spinocerebellar ataxia - Mus musculus (house mouse)	137	0.566227	1.62321	0.000574323	0.00412468	0.00274796	2081	tags=10%, list=11%, signal=9%	14812/14811/14816/14799/14813/18610/18752/14814/14169/18796/16439/20513/16438/67013
Hepatitis C - Mus musculus (house mouse)	129	-0.438374	-1.56838	0.000743107	0.00489212	0.00325924	2159	tags=19%, list=12%, signal=17%	246728/142980/11783/20663/12367/12370/14102/20847/17869/230073/19106/12571/13645/16391/23961/56863/17858/20846/54123/58185/246730/246727/15957/15945/17857
Human cytomegalovirus infection - Mus musculus (house mouse)	200	-0.396376	-1.44948	0.000809485	0.00491918	0.00327727	2243	tags=20%, list=12%, signal=18%	19353/18797/16155/14683/240095/20663/108802/15039/12367/19219/26427/21356/12370/16416/14102/17869/20315/16154/78284/21355/12571/14700/14991/26415/19354/14964/14972/12774/15040/12010/15006/15015/333715/110557/21354/20296/15018/110558/19225/20293
Alcoholism - Mus musculus (house mouse)	121	0.573933	1.62984	0.00106443	0.005606	0.00373484	2809	tags=24%, list=15%, signal=20%	14812/14811/319178/13195/319149/109648/382522/14813/18610/69386/214084/109731/319158/14814/97122/382523/13489/14282/319181/14710/20418/110877/78303/434233/97114/207565/14695/19049/14706
Retrograde endocannabinoid signaling - Mus musculus (house mouse)	140	0.557287	1.59977	0.00100292	0.005606	0.00373484	2066	tags=14%, list=11%, signal=13%	22348/57249/14816/108071/14409/14799/12292/14400/18752/16524/14396/14407/14404/18796/14397/16522/16439/14401/14710/16438
Lipid and atherosclerosis - Mus musculus (house mouse)	167	-0.389319	-1.40367	0.004629	0.0215112	0.0143313	3496	tags=24%, list=19%, signal=20%	19055/18024/56637/20848/14281/26413/18021/18707/13666/215449/75600/74519/106759/22035/18987/19353/24088/18797/11783/21899/12367/12370/19016/17096/14102/17087/15894/12369/17972/22329/22324/26415/21939/13058/21933/54123/12475/20296/665095/20293
Herpes simplex virus 1 infection - Mus musculus (house mouse)	370	-0.320216	-1.24509	0.00457692	0.0215112	0.0143313	2238	tags=18%, list=12%, signal=16%	24088/20684/246728/237411/142980/56869/11783/240095/100041677/108802/18854/449000/242747/15039/12367/665001/21356/12370/233168/12266/240120/16416/14102/195531/20847/70227/381067/230073/626391/19106/22698/81897/73610/21355/22759/627901/14991/630579/71586/14964/14969/14972/16391/23961/16149/15040/12010/14960/100043915/14961/20846/54123/15006/15015/333715/246730/431706/246727/69550/110557/230979/213…
Pathways of neurodegeneration - multiple diseases - Mus musculus (house mouse)	436	0.427774	1.31356	0.00512699	0.0225018	0.0149912	1866	tags=8%, list=10%, signal=7%	14812/14811/14816/110082/108071/381917/22422/15114/13411/110084/110083/75563/14799/22411/14813/18610/12292/68922/18752/100101919/14814/240960/56087/14763/14366/18796/12671/237806/16439/22415/14371/17705/57265
Chemokine signaling pathway - Mus musculus (house mouse)	147	-0.395224	-1.42771	0.00644743	0.0268077	0.0178599	1723	tags=14%, list=9%, signal=13%	22376/17096/20847/56744/20315/104709/94176/66102/14700/22324/19354/56838/12772/12774/20846/20299/20308/20296/15945/20293/17329
Amyotrophic lateral sclerosis - Mus musculus (house mouse)	342	0.442162	1.3446	0.00875946	0.0345999	0.0230512	1246	tags=5%, list=7%, signal=5%	14812/14811/110082/20511/381917/15114/13869/13411/110084/110083/75563/14799/14813/68922/100101919/14814/240960/56087
Huntington disease - Mus musculus (house mouse)	289	0.446631	1.3517	0.00952768	0.0358422	0.0238789	2066	tags=8%, list=11%, signal=7%	14812/110082/20511/108071/381917/15114/13411/110084/110083/75563/14799/68922/100101919/20512/240960/56087/18796/16513/237806/17705/12865/16438
Kaposi sarcoma-associated herpesvirus infection - Mus musculus (house mouse)	166	-0.379009	-1.36739	0.0102868	0.0369388	0.0246095	2082	tags=19%, list=11%, signal=17%	142980/240095/15039/12367/12370/17096/12266/14102/20847/17869/104709/19106/15894/12571/14700/14991/26415/14964/14972/16391/12774/15040/20846/54123/15006/15015/333715/110557/15018/110558/19225
cGMP-PKG signaling pathway - Mus musculus (house mouse)	148	0.501749	1.4521	0.0115798	0.0397741	0.0264984	2638	tags=16%, list=15%, signal=14%	16370/140781/54195/333329/12292/11549/18019/18821/11550/60596/18796/110891/11932/18160/16439/19735/11556/16438/11548/72413/53313/434233/30955/16532
Human immunodeficiency virus 1 infection - Mus musculus (house mouse)	186	-0.36372	-1.32527	0.0123868	0.0407733	0.0271641	2052	tags=18%, list=11%, signal=16%	19353/24088/240095/108802/15039/12367/21356/12370/14102/667823/241656/21355/14700/12504/14991/26415/319236/19354/14964/14972/12774/15040/12010/80287/15006/209387/15015/333715/69550/110557/21354/15018/110558/268697
Sp5C_KEGG_Pathway
Description	setSize	enrichmentScore	NES	pvalue	p.adjust	qvalue	rank	leading_edge	core_enrichment
PI3K-Akt signaling pathway - Mus musculus (house mouse)	135	0.41558	1.5446	0.00390789	0.0117237	0.00822714	998	tags=27%, list=12%, signal=24%	381810/14268/16782/12842/16002/24088/15234/12571/65086/18211/16186/23928/22371/16194/12986/94216/12843/231991/20750/16542/54635/21960/243764/226519/14173/18595/13836/16403/16367/21687/19713/13869/16410/14254/16184/14255
Pathways in cancer - Mus musculus (house mouse)	189	0.376817	1.48055	0.00283277	0.0117237	0.00822714	2005	tags=36%, list=25%, signal=28%	22420/93735/381810/14268/19225/16782/16002/18796/15234/22417/12571/65086/18211/16186/23928/12579/16194/12986/94216/16164/14863/20375/16449/21812/20315/18795/226519/14173/18595/16403/19218/19713/16410/12156/16169/16184/14255/12370/93897/17295/18024/23797/16162/319757/54354/22419/18749/66066/16451/26414/12386/22030/213498/17342/14677/14371/14013/18805/14184/56717/16151/108989/13555/20181/11835/6831…
